# Supplementary material for: A tRNA modifying enzyme as a tunable regulatory nexus for bacterial stress responses and virulence
Source: Nucleic Acids Res. 2022 Feb 25;50(13):7570–90. doi: 10.1093/nar/gkac116 (PMC9303304; doi:10.1093/nar/gkac116)
Supplement: gkac116_Supplemental_Files [file gkac116_supplemental_files.zip]

Archive with 2 entries (2 files):
- 0202022_31_NAR_SuppInformation_MiaA.pdf
- Supplemental_Dataset1.xlsx
