# Supplementary material for: A tRNA modifying enzyme as a tunable regulatory nexus for bacterial stress responses and virulence
Source: Nucleic Acids Res. 2022 Feb 25;50(13):7570–90. doi: 10.1093/nar/gkac116 (PMC9303304; doi:10.1093/nar/gkac116)
Supplement: gkac116_Supplemental_Files [file gkac116_supplemental_files.zip › Supplemental_Dataset1.xlsx]

## Sheet: Contents
	Supplemental Dataset 1. Results from MudPIT analysis of proteins expressed by UTI89, UTI89∆miaA, UTI89/pRR48, and UTI89/pMiaAPtac grown in LB to mid-log phase.
	Worksheet	Description
	∆miaA vs UTI89	Contains all of the detected proteins that are significantly different between UTI89∆miaA and wild-type UTI89 following growth to mid-log phase in LB (fold change ≥ 2; P ≤ 0.05). P values were determined by Student's t test.
	pMiaAPtac vs pRR48	Contains all of the detected proteins that are significantly different between UTI89/pMiaAPtac and UTI89/pRR48 following growth to mid-log phase in LB (fold change ≥ 2; P ≤ 0.05). P values were determined by Student's t test.
	Categories	All detected proteins that are significantly different between ∆miaAUTI89 and wild-type UTI89 (grey) and between UTI89/pMiaAPtac and UTI89/pRR48 (green) (fold change ≥ 2; P ≤ 0.05) categorized based on known or predicted activities. An embedded graph summarizes the identified catagories.
	Tot Prots - UTI89 & ∆miaA	Lists all proteins (with corresponding gene names) that were detected in wild-type UTI89 and UTI89∆miaA following growth to mid-log phase in LB.
	Proteins only in UTI89	Lists all proteins (with corresponding gene names) that were detected only in wild-type UTI89 (not UTI89∆miaA) following growth to mid-log phase in LB.
	Proteins only in ∆miaA	Lists all proteins (with corresponding gene names) that were detected only in wild-type UTI89∆miaA (not wildtype UTI89) following growth to mid-log phase in LB.
	Tot Prots - pRR48 and pMiaAPtac	Lists all proteins (with corresponding gene names) that were detected in UTI89/pRR48 (empty vector) and UTI89/pMiaAPtac following growth to mid-log phase in LB + 1 mM IPTG.
	Proteins only in pRR48	Lists all proteins (with corresponding gene names) that were detected only in UTI89/pRR48 (not UTI89/pMiaAPtac) following growth to mid-log phase in LB + 1 mM IPTG.
	Proteins only in pMiaAPtac	Lists all proteins (with corresponding gene names) that were detected only in UTI89/pMiaAPtac (not UTI89/pRR48) following growth to mid-log phase in LB + 1 mM IPTG.
	UNN Stats	Lists all genes encoded by UTI89. Associated columns indicate: total codons/ORF; UNN codons/ORF, UNN codons/total codons, Leu codons/total codons, UNN-Leu codons/total codons, UNN-Leu codons/total Leu codons, Ser codons/ORF, UNN-Ser codons/ORF, UNN-Ser codons/total Ser codons, and (UNN-Ser+UNN-Leu)/(Tot Ser+Leu codons) per ORF. *Top rows show average and median values for all UTI89 genes.
	ΔmiaA vs UTI89 UNN Stats	Lists all proteins (with corresponding gene names) that were detected in wild-type UTI89 and UTI89∆miaA following growth to mid-log phase in LB and corresponding UNN stats.
	pMiaAPTac vs pRR48 UNN Stats	Lists all proteins (with corresponding gene names) that were detected in UTI89/pRR48 (empty vector) and UTI89/pMiaAPtac following growth to mid-log phase in LB + 1 mM IPTG and corresponding UNN stats
	Consecutive UNNs	Lists all genes encoded by UTI89 and the numbers of consecutive UNNs. Column titles with values indicate the number of consecutive UNNs observed. For example, a value of "1" observed in the column titled "6" for GeneID X, means that 6 consecutive UNN codons were observed once in that coding sequence. Each UNN was counted only once (e.g. UNN codons that were within a triplicate UNN sequence were n…
	ΔmiaA vs UTI89 Consecutive UNNs	Table cross references the consecutive UNN codons with values from the ΔmiaA vs UTI89 proteomics dataset described above.
	pMiaAPTac vs pRR48 Consecutive UNNs	Table cross references the consecutive UNN codons with values from the pMiaAPTac vs pRR48 proteomics dataset described above.

## Sheet: ∆miaA vs UTI89
Protein ID	Gene	log2 fold change (DmiaA/WT)	P Value	Annotation
tr|Q1RBS9|Q1RBS9_ECOUT	gadB	-7.99264	7.713e-07	Glutamate decarboxylase beta; Converts glutamate to gamma-aminobutyrate (GABA), consuming one intracellular proton in the reaction. The Gad system helps to maintain a near-neutral intracellular pH when cells are exposed to extremely acidic conditions. The ability to survive transit through the acidic conditions of the stomach is essential for successful colonization of the mammalian host by comme…
tr|Q1R8I1|Q1R8I1_ECOUT	yfhA (glrR)	-4.34693	3.338e-07	Transcriptional regulatory protein GlrR; Member of the two-component regulatory system GlrR/GlrK that up-regulates transcription of the glmY sRNA when cells enter the stationary growth phase. Regulates glmY transcription by binding to three conserved sites in the purL-glmY intergenic region, and acts as a decoy to sequester RNA-binding protein RapZ (444 aa)
tr|Q1RBT0|Q1RBT0_ECOUT	xasA	-4.01668	5.4822e-06	Probable glutamate/gamma-aminobutyrate antiporter; Involved in glutamate-dependent acid resistance. Imports glutamate inside the cell while simultaneously exporting to the periplasm the GABA produced by GadA and GadB. The Gad system helps to maintain a near-neutral intracellular pH when cells are exposed to extremely acidic conditions. The ability to survive transit through the acidic conditions …
tr|Q1R5B1|Q1R5B1_ECOUT	slp	-3.82385	3.66805e-05	Outer membrane protein Slp; The induction of Slp may help to stabilize the outer membrane during carbon starvation and stationary phase, associated with acid and osmotic stress respsonses (188 aa)
tr|Q1R3C8|Q1R3C8_ECOUT	cadA	-3.76539	0.00661075	Inducible lysine decarboxylase; Plays a role in pH homeostasis by consuming protons and neutralizing the acidic by-products of carbohydrate fermentation. Helps protect against nitrosative stress in ExPEC (715 aa)
tr|Q1R586|Q1R586_ECOUT	gadA	-3.46468	6.7e-09	Glutamate decarboxylase alpha; Converts glutamate to gamma-aminobutyrate (GABA), consuming one intracellular proton in the reaction. The Gad system helps to maintain a near-neutral intracellular pH when cells are exposed to extremely acidic conditions. The ability to survive transit through the acidic conditions of the stomach is essential for successful colonization of the mammalian host by comm…
tr|Q1R5L7|Q1R5L7_ECOUT	malP	-3.28769	0.0188748	Maltodextrin phosphorylase; Phosphorylase is an important allosteric enzyme in carbohydrate metabolism. Enzymes from different sources differ in their regulatory mechanisms and in their natural substrates. However, all known phosphorylases share catalytic and structural properties (797 aa)
tr|Q1R725|Q1R725_ECOUT	glcB	-3.09872	5.2788e-06	Malate synthase G; Involved in the glycolate utilization. Catalyzes the condensation and subsequent hydrolysis of acetyl-coenzyme A (acetyl-CoA) and glyoxylate to form malate and CoA (723 aa)
tr|Q1R902|Q1R902_ECOUT;tr|Q1R2Q5|Q1R2Q5_ECOUT	UTI89_C2696 (dsdX)	-3.06905	6.6986e-06	D-serine transporter DsdX; A D-serine-specific transporter, may function as a H(+) symporter (445 aa)
tr|Q1RCP1|Q1RCP1_ECOUT	ycgC (dhaM)	-2.95683	7.17318e-05	Component of the dihydroxyacetone kinase complex, which is responsible for the phosphoenolpyruvate (PEP)-dependent phosphorylation of dihydroxyacetone. DhaM serves as the phosphoryl donor.(472 aa)
tr|Q1R2W6|Q1R2W6_ECOUT	papA	-2.891	1.3842e-05	Major pilin subunit of P pili (187 aa)
tr|Q1R261|Q1R261_ECOUT	deoA	-2.86094	0.00502029	Thymidine phosphorylase; part of the pathway that utilizes pyrimidine deoxyribonucleoside as a carbon and energy source. Catalyzes the phosphorolysis of thymidine and other pyrimidine 2-deoxyribosides. This enzyme is highly specific for deoxyribose 1-phosphate (440 aa)
sp|Q1R9G2|ARNB_ECOUT	arnB	-2.8524	2.006e-06	UDP-4-amino-4-deoxy-L-arabinose--oxoglutarate aminotransferase; Catalyzes the conversion of UDP-4-keto-arabinose (UDP- Ara4O) to UDP-4-amino-4-deoxy-L-arabinose (UDP-L-Ara4N). The modified arabinose is attached to lipid A and is required for resistance to polymyxin and cationic antimicrobial peptides (379 aa)
tr|Q1RFM2|Q1RFM2_ECOUT	betB	-2.8072	0.000341001	NAD/NADP-dependent betaine aldehyde dehydrogenase; Involved in the biosynthesis of the osmoprotectant glycine betaine. Catalyzes the reversible oxidation of betaine aldehyde to the corresponding acid. It is highly specific for betaine and has a significantly higher affinity for NAD than for NADP (490 aa)
tr|Q1R8R5|Q1R8R5_ECOUT	tktB	-2.7508	6.527e-07	Transketolase 2; Catalyzes the reversible transfer of a two-carbon ketol group from sedoheptulose-7-phosphate to glyceraldehyde-3- phosphate, producing xylulose-5-phosphate and ribose-5-phosphate. Catalyzes the transfer of a two-carbon ketol group from a ketose donor to an aldose acceptor, via a covalent intermediate with the cofactor thiamine pyrophosphate (By similarity) (667 aa)
sp|Q1RD70|YCEF1_ECOUT	yceF1 (yceF)	-2.63609	4.368e-07	Putative 7-methyl-GTP pyrophosphatase; may help prevent unspecific incorporation of modified bases into RNAs (194 aa)
sp|Q1R3Q0|LAMB_ECOUT	lamB	-2.63012	0.00992825	Maltoporin; Involved in the transport of maltose and maltodextrins, indispensable for translocation of dextrins containing more than three glucosyl moieties. A hydrophobic path ("greasy slide") of aromatic residues serves to guide and select the sugars for transport through the channel. Also acts as a receptor for several bacteriophages including lambda (446 aa)
tr|Q1R8A0|Q1R8A0_ECOUT	UTI89_C2958	-2.62632	8.216e-06	hypothetical protein (97 aa)
tr|Q1R9X5|Q1R9X5_ECOUT	UTI89_C2371 (fbaB)	-2.60012	0.0071016	Fructose-bisphosphate aldolase class 1; Protein involved in glycolysis; Belongs to the DeoC/FbaB aldolase family. FbaB subfamily (350 aa)
tr|Q1RGK2|Q1RGK2_ECOUT	thrA	-2.59418	0.000225418	Bifunctional- aspartokinase I (N-terminal); homoserine dehydrogenase I (C-terminal); Protein involved in threonine , methionine, lysine, and homoserine biosynthetic processes (820 aa)
tr|Q1R841|Q1R841_ECOUT	gabT	-2.5793	0.000100847	4-aminobutyrate aminotransferase GabT; Catalyzes the transfer of the amino group from gamma-aminobutyrate (GABA) to alpha-ketoglutarate (KG) to yield succinic semialdehyde (SSA); Belongs to the class-III pyridoxal-phosphate-dependent aminotransferase family (426 aa)
tr|Q1R3Q2|Q1R3Q2_ECOUT	malE	-2.49497	0.0141816	Maltose-binding periplasmic protein; Involved in the high-affinity maltose membrane transport system MalEFGK. Initial receptor for the active transport of and chemotaxis toward maltooligosaccharides; Belongs to the bacterial solute-binding protein 1 family (396 aa)
tr|Q1R4Z5|Q1R4Z5_ECOUT	yibL	-2.4886	9.1887e-06	YibL family ribosome-associated protein (120 aa)
tr|Q1R6D6|Q1R6D6_ECOUT	yrbI (kdsC)	-2.45302	2.37449e-05	3-deoxy-D-manno-octulosonate 8-phosphate phosphatase KdsC; Involved in the biosynthesis of lipopolysaccharides (LPSs), but is not essential. Catalyzes the hydrolysis of 3-deoxy-D-manno-octulosonate 8-phosphate (KDO 8-P) to 3-deoxy-D-manno-octulosonate (KDO) and inorganic phosphate (188 aa)
sp|Q1R3P7|UBIC_ECOUT	ubiC	-2.38913	3.065e-06	Chorismate pyruvate-lyase; Removes the pyruvyl group from chorismate, with concomitant aromatization of the ring, to provide 4- hydroxybenzoate (4HB) for the ubiquinone pathway; Belongs to the UbiC family (165 aa)
tr|Q1R6P3|Q1R6P3_ECOUT	ygjR	-2.32213	5.23013e-05	putative Gfo/Idh/MocA family oxidoreductase YgjR (334 aa)
sp|Q1R3Q1|MALK_ECOUT	malK	-2.31519	0.00493211	Maltose/maltodextrin import ATP-binding protein MalK; Part of the ABC transporter complex MalEFGK involved in maltose/maltodextrin import. Responsible for energy coupling to the transport system; Belongs to the ABC transporter superfamily. Maltooligosaccharide importer (TC 3.A.1.1.1) family (371 aa)
sp|Q1R844|CSID_ECOUT	csiD	-2.26622	3.71549e-05	Protein CsiD; May be involved in the control of utilization of gamma-aminobutyric acid (GABA); Belongs to the CsiD family (325 aa)
sp|Q1R466|FADB_ECOUT	fadB	-2.26378	4.043e-07	Fatty acid oxidation complex subunit alpha; Involved in the aerobic and anaerobic degradation of long-chain fatty acids via beta-oxidation cycle. Catalyzes the formation of 3-oxoacyl-CoA from enoyl-CoA via L-3-hydroxyacyl-CoA. It can also use D-3-hydroxyacyl-CoA and cis-3-enoyl-CoA as substrate; In the C-terminal section; belongs to the 3- hydroxyacyl-CoA dehydrogenase family (729 aa)
tr|Q1RBD4|Q1RBD4_ECOUT	cfa	-2.26207	1.30536e-05	Cyclopropane-fatty-acyl-phospholipid synthase; Transfers a methylene group from S-adenosyl-L-methionine to the cis double bond of an unsaturated fatty acid chain resulting in the replacement of the double bond with a methylene bridge (382 aa)
tr|Q1R507|Q1R507_ECOUT	aldB	-2.2268	2.32031e-05	Aldehyde dehydrogenase B; Catalyzes the NADP-dependent oxidation of diverse aldehydes such as chloroacetaldehyde, acetaldehyde, propionaldehyde, benzaldehyde, mafosfamide, 4- hydroperoxycyclophosphamide. Its preferred substrates are acetaldehyde and chloroacetaldehyde (512 aa)
tr|Q1R496|Q1R496_ECOUT	UTI89_C4401 (murR)	-2.12245	1.77049e-05	MurR/RpiR family transcriptional regulator, involved in catabolism of the bacterial cell wall sugar N-acetylmuramic acid (MurNAc) obtained either from the environment or from the endogenous cell wall (281 aa)
tr|Q1R4W3|Q1R4W3_ECOUT	rfaP (waaP)	-2.11101	0.000133502	Lipopolysaccharide core heptose(I) kinase RfaP; Catalyzes the phosphorylation of heptose(I) of the outer membrane lipopolysaccharide core (265 aa)
sp|Q1R4G6|ILVD_ECOUT	ilvD	-2.06943	7.405e-06	Dihydroxy-acid dehydratase; involved in biosynthesis isoleucine and valine (616 aa)
tr|Q1RD93|Q1RD93_ECOUT	grxB	-2.06449	0.00785215	Glutaredoxin 2; Involved in reducing some disulfide bonds in a coupled system with glutathione reductase. Does not act as a hydrogen donor for ribonucleotide reductase (215 aa)
sp|Q1RDL3|NQOR_ECOUT	wrbA	-2.06351	9.33614e-05	NAD(P)H dehydrogenase (quinone); It seems to function in response to environmental stress when various electron transfer chains are affected or when the environment is highly oxidizing. It reduces quinones to the hydroquinone state to prevent interaction of the semiquinone with O2 and production of superoxide. It prefers NADH over NADPH; Belongs to the WrbA family (198 aa)
tr|Q1RCI3|Q1RCI3_ECOUT	tonB	-2.0613	1.5509e-05	Protein TonB; Interacts with outer membrane receptor proteins that carry out high-affinity binding and energy dependent uptake into the periplasmic space of specific substrates such as cobalamin, and various iron compounds (such as iron dicitrate, enterochelin, aerobactin, etc.). In the absence of TonB these receptors bind their substrates but do not carry out active transport. TonB also interact…
sp|Q1R9G0|ARNA_ECOUT	arnA	-2.04024	3.99854e-05	Bifunctional polymyxin resistance protein ArnA; Bifunctional enzyme that catalyzes the oxidative decarboxylation of UDP-glucuronic acid (UDP-GlcUA) to UDP-4-keto- arabinose (UDP-Ara4O) and the addition of a formyl group to UDP-4- amino-4-deoxy-L-arabinose (UDP-L-Ara4N) to form UDP-L-4-formamido- arabinose (UDP-L-Ara4FN). The modified arabinose is attached to lipid A and is required for resistance…
tr|Q1R594|Q1R594_ECOUT	hdeA	-2.00282	1.11349e-05	Acid stress chaperone HdeA; Required for optimal acid stress protection. Exhibits a chaperone-like activity only at pH below 3 by suppressing non- specifically the aggregation of denaturated periplasmic proteins. Important for the survival of enteric bacteria in the acidic environment of the host stomach. Also promotes the solubilization at neutral pH of proteins that had aggregated in their pres…
tr|Q1RFJ5|Q1RFJ5_ECOUT	codA	-1.99176	5e-08	Cytosine deaminase; Catalyzes the hydrolytic deamination of cytosine to uracil. Is involved in the pyrimidine salvage pathway, which allows the cell to utilize cytosine for pyrimidine nucleotide synthesis. Is also able to catalyze the deamination of isoguanine, a mutagenic oxidation product of adenine in DNA, and isocytosine. To a lesser extent, also catalyzes the conversion of 5- fluorocytosine …
tr|Q1R7W7|Q1R7W7_ECOUT	UTI89_C3095	-1.97205	0.000118581	Potential molybdenum-pterin-binding-protein, transporter (155 aa)
tr|Q1R300|Q1R300_ECOUT;tr|Q1R305|Q1R305_ECOUT	argI	-1.96756	0.00652387	Ornithine carbamoyltransferase subunit I; Reversibly catalyzes the transfer of the carbamoyl group from carbamoyl phosphate (CP) to the N(epsilon) atom of ornithine (ORN) to produce L-citrulline, which is a substrate for argininosuccinate synthetase, the enzyme involved in the final step in arginine biosynthesis (334 aa)
tr|Q1RF47|Q1RF47_ECOUT	ybaS (glsA)	-1.95634	8.75287e-05	Putative glutaminase GlsA; Protein involved in cellular amino acid catabolic process (310 aa)
tr|Q1R7N0|Q1R7N0_ECOUT	UTI89_C3182	-1.93948	3.85292e-05	YgdI/YgdR family lipoprotein (76 aa)
tr|Q1R2J8|Q1R2J8_ECOUT	fimC	-1.93601	2.1299e-06	Chaperone protein FimC; Required for the biogenesis of type 1 fimbriae. Binds and facilitates assembly of FimH adhesin and pilin subunits (241 aa)
tr|Q1R8A1|Q1R8A1_ECOUT	UTI89_C2957	-1.92828	3.86e-08	Putative malate dehydrogenase (262 aa)
tr|Q1R8L2|Q1R8L2_ECOUT	yfhM	-1.89906	2.07572e-05	lipoprotein YfhM, alpha-2-macroglobulin, may protect the bacterial cell from host peptidases (1653 aa)
tr|Q1R842|Q1R842_ECOUT	gabD	-1.87146	0.000227456	Succinate-semialdehyde dehydrogenase [NADP(+)] GabD; Catalyzes the NADP(+)-dependent oxidation of succinate semialdehyde to succinate. It appears to be important for nitrogen metabolism under N limitation conditions (482 aa)
tr|Q1RFK4|Q1RFK4_ECOUT	yahK	-1.86591	0.000744364	Aldehyde reductase YahK; Catalyzes the reduction of a wide range of aldehydes into their corresponding alcohols. Has a strong preference for NADPH over NADH as the electron donor. Cannot use a ketone as a substrate. Is a major source of NADPH-dependent aldehyde reductase activity in E. coli. The in vivo functions of YahK has yet to be determined; Belongs to the zinc-containing alcohol dehydrogena…
tr|Q1R5J8|Q1R5J8_ECOUT	glgP	-1.82117	9.6421e-06	Glycogen phosphorylase; Phosphorylase is an important allosteric enzyme in carbohydrate metabolism. Enzymes from different sources differ in their regulatory mechanisms and in their natural substrates. However, all known phosphorylases share catalytic and structural properties (815 aa)
tr|Q1RE54|Q1RE54_ECOUT	poxB	-1.82068	0.000568597	Pyruvate dehydrogenase [ubiquinone]; Pyruvate oxidase; Protein involved in carbohydrate catabolic process and pyruvate catabolic process; Belongs to the TPP enzyme family (572 aa)
tr|Q1R5N7|Q1R5N7_ECOUT	hlsR (hsp15)	-1.81285	0.0014974	Highly conserved heat shock protein with DNA and RNA binding activity, involved in the recycling of free 50S ribosomal subunits that still carry a nascent chain (133 aa)
tr|Q1R595|Q1R595_ECOUT	hdeB	-1.79057	0.000142985	Acid stress chaperone HdeB; Required for optimal acid stress protection, which is important for survival of enteric bacteria in the acidic environment of the host stomach. Exhibits a chaperone-like activity at acidic pH by preventing the aggregation of many different periplasmic proteins (112 aa)
tr|Q1R9Z1|Q1R9Z1_ECOUT	yegP	-1.78038	0.000737525	Hypothetical protein, downstream of baeSR two-component system genes; may function in parallel with RecFOR in the double-strand break repair pathway (110 aa)
tr|Q1R4X0|Q1R4X0_ECOUT	rfaC (waaC)	-1.76251	7.4836e-05	Lipopolysaccharide heptosyltransferase 1; Heptose transfer to the lipopolysaccharide core. It transfers the innermost heptose to [4’-P](3-deoxy-D-manno- octulosonic acid)2-IVA (319 aa)
tr|Q1R385|Q1R385_ECOUT	hflC	-1.72709	3.17996e-05	Modulator of FtsH protease HflC; HflC and HflK help govern the stability of phage lambda cII protein, and thereby control the lysogenization frequency of phage lambda. HflKC inhibits the SecY-degrading activity of FtsH, possibly helping quality control of integral membrane proteins; Belongs to the band 7/mec-2 family. HflC subfamily (334 aa)
sp|Q1REB2|DPS_ECOUT	dps	-1.70441	0.00192632	DNA protection during starvation protein; During the stationary phase, binds the chromosome non-specifically, forming a highly ordered and stable dps-DNA co crystal within which chromosomal DNA is condensed and protected from diverse damages. It protects DNA from oxidative damage by sequestering intracellular Fe(2+) ion and storing it in the form of Fe(3+) oxyhydroxide mineral, which can be relea…
tr|Q1R2C8|Q1R2C8_ECOUT	UTI89_C5086	-1.7017	0.000112757	hypothetical protein (331 aa)
tr|Q1R386|Q1R386_ECOUT	hflK	-1.65367	3.11223e-05	Modulator of FtsH protease HflK; HflC and HflK help govern the stability of phage lambda cII protein, and thereby control the lysogenization frequency of phage lambda. HflKC inhibits the SecY-degrading activity of FtsH, possibly helping quality control of integral membrane proteins; Belongs to the band 7/mec-2 family. HflK subfamily (419 aa)
tr|Q1R775|Q1R775_ECOUT	yggT	-1.63596	1.004e-07	Osmotic shock tolerance protein (188 aa)
tr|Q1R387|Q1R387_ECOUT	hflX	-1.59872	7.57306e-05	GTPase HflX; GTPase that associates with the 50S ribosomal subunit and may have a role during protein synthesis or ribosome biogenesis. Exhibits ATPase activity in vitro (426 aa)
sp|Q1R7C6|GCST_ECOUT	gcvT	-1.59536	0.00760414	Aminomethyltransferase; The glycine cleavage system catalyzes the degradation of glycine (364 aa)
sp|Q1R389|MIAA_ECOUT	miaA	-1.5843	0.00400267	tRNA dimethylallyltransferase; Catalyzes the transfer of a dimethylallyl group onto the adenine at position 37 in tRNAs that read codons beginning with uridine, leading to the formation of N6-(dimethylallyl)adenosine (i(6)A); Belongs to the IPP transferase family (316 aa)
tr|Q1R573|Q1R573_ECOUT	yhjL (bcsC)	-1.57321	4.68745e-05	Cellulose synthase operon protein C; Required for maximal bacterial cellulose synthesis (1157 aa)
tr|Q1RBZ9|Q1RBZ9_ECOUT	aldA	-1.53335	0.011216	Lactaldehyde dehydrogenase; Acts on lactaldehyde as well as other aldehydes (479 aa)
tr|Q1R2F6|Q1R2F6_ECOUT	yjiA (cobW)	-1.50458	0.00763135	P-loop GTPase YjiA (CobW); affects levels of stop codon readthrough and is induced in response to genotoxic stess (318 aa)
sp|Q1R388|HFQ_ECOUT	hfq	-1.49319	0.000226682	RNA chaperone that binds small regulatory RNA (sRNAs) and mRNAs to facilitate mRNA translational regulation in response to envelope stress, environmental stress and changes in metabolite concentrations. Involved in the regulation of stress responses mediated by the sigma factors RpoS, sigma-E and sigma-32. Binds with high specificity to tRNAs (352 aa)
sp|Q1R7T5|CYSI_ECOUT	cysI	-1.48911	0.0016498	Component of the sulfite reductase complex that catalyzes the 6-electron reduction of sulfite to sulfide. This is one of several activities required for the biosynthesis of L- cysteine from sulfate; Belongs to the nitrite and sulfite reductase 4Fe-4S domain family (570 aa)
sp|Q1R7C8|GCSP_ECOUT	gcvP	-1.4541	0.000509268	Glycine dehydrogenase (decarboxylating); The glycine cleavage system catalyzes the degradation of glycine. The P protein binds the alpha-amino group of glycine through its pyridoxal phosphate cofactor; CO(2) is released and the remaining methylamine moiety is then transferred to the lipoamide cofactor of the H protein (957 aa)
sp|Q1R5J7|GLGA_ECOUT	glgA	-1.45339	0.000204446	Glycogen synthase; Synthesizes alpha-1,4-glucan chains using ADP-glucose (477 aa)
tr|Q1R3H3|Q1R3H3_ECOUT	yjcX	-1.45323	8.53855e-05	D-allose-binding periplasmic protein; Part of the binding-protein-dependent transport system AlsBAC for D-allose (313 aa)
tr|Q1RG85|Q1RG85_ECOUT	ampE	-1.45272	0.00135444	Putative signaling protein in beta-lactamase regulation (284 aa)
sp|Q1RDL6|CBPA_ECOUT	cbpA	-1.41502	4.12748e-05	Curved DNA-binding protein. Displays overlapping activities with DnaJ, but functions under different conditions, probably acting as a molecular chaperone in an adaptive response to environmental stresses other than heat shock. Lacks autonomous chaperone activity; binds native substrates and targets them for recognition by DnaK. Its activity is inhibited by the binding of CbpM (306 aa)
tr|Q1R5N9|Q1R5N9_ECOUT	yrfF (igaA)	-1.40585	0.000332506	Putative dehydrogenase; Homolog of intracellular growth attenuator protein IgaA; membrane protein (711 aa)
tr|Q1R3E8|Q1R3E8_ECOUT	yjdB (eptA)	-1.39258	0.00117245	Phosphoethanolamine transferase EptA; Catalyzes the addition of a phosphoethanolamine moiety to the lipid A. The phosphoethanolamine modification is required for resistance to polymyxin (562 aa)
tr|Q1R3D0|Q1R3D0_ECOUT	lysU	-1.3835	0.000777537	Heat-inducible Lysine-tRNA ligase; Also can synthesize a number of adenyl dinucleotides (in particular AppppA). These dinucleotides have been proposed to act as modulators of the heat-shock response and stress response; Belongs to the class-II aminoacyl-tRNA synthetase family (514aa)
tr|Q1RGK0|Q1RGK0_ECOUT	thrC	-1.36042	0.000201329	Threonine synthase; Catalyzes the gamma-elimination of phosphate from L- phosphohomoserine and the beta-addition of water to produce L- threonine. To a lesser extent, is able to slowly catalyze the deamination of L-threonine into alpha-ketobutyrate and that of L- serine and 3-chloroalanine into pyruvate. Is also able to rapidly convert vinylglycine to threonine, which proves that the pyridoxal p-…
tr|Q1R5A7|Q1R5A7_ECOUT	chuA	-1.35045	0.00117275	Outer membrane hemin receptor (660 aa)
sp|Q1R5R8|TSGA_ECOUT	tsgA	-1.34118	9.3449e-06	Putative transporter (393 aa)
tr|Q1R8C7|Q1R8C7_ECOUT	UTI89_C2931 (yhbH)	-1.3277	0.0308249	Putative YhbH sigma 54 modulator (113 aa)
tr|Q1R7V1|Q1R7V1_ECOUT	rpoS	-1.3276	0.0028553	RNA polymerase sigma factor; master transcriptional regulator of the stationary phase and the general stress response (342 aa)
tr|Q1R6Y5|Q1R6Y5_ECOUT	dkgA	-1.31075	0.000101216	2,5-diketo-D-gluconic acid reductase A; Catalyzes the reduction of 2,5-diketo-D-gluconic acid (25DKG) to 2-keto-L-gulonic acid (2KLG). It is also capable of stereoselective -keto ester reductions on ethyl acetoacetate and other 2-substituted derivatives (275 aa)
tr|Q1R4K7|Q1R4K7_ECOUT	pstS	-1.31031	0.0195707	Phosphate-binding protein PstS; Part of the ABC transporter complex PstSACB involved in phosphate import (346 aa)
tr|Q1R2F4|Q1R2F4_ECOUT	yjiY	-1.28049	0.00914762	Inner membrane protein YjiY; Part of a nutrient-sensing regulatory network composed of the two-component regulatory systems BtsS/BtsR and YpdA/YpdB, and their respective target proteins, YjiY and YhjX (721 aa)
tr|Q1R4M1|Q1R4M1_ECOUT	yieF (chrR)	-1.27829	0.000236889	Quinone reductase; Acts by simultaneous two-electron transfer, avoiding formation of highly reactive semiquinone intermediates and producing quinols that promote tolerance of H(2)O(2). Quinone reduction is probably the primary biological role of ChrR. Can also reduce toxic chromate to insoluble and less toxic Cr(3+). Catalyzes the transfer of three electrons to Cr(6+) producing Cr(3+) and one ele…
tr|Q1R2K2|Q1R2K2_ECOUT	fimB	-1.25273	0.0049364	FimB is one of the 2 regulatory proteins which control the phase variation of type 1 fimbriae in E. coli. These proteins mediate the periodic inversion of a 300bp DNA segment that harbors the promoter for the fimbrial structural gene, FimA. FimB switches FimA on (200 aa)
tr|Q1RBS4|Q1RBS4_ECOUT	ydeN	-1.23855	3.3013e-06	Protein involved in sulfur metabolic process (571 aa)
sp|Q1R4I8|ASNA_ECOUT	asnA	-1.23149	0.0663718	Aspartate--ammonia ligase; involved in L-asparagine biosynthesis (330 aa)
tr|Q1RFN3|Q1RFN3_ECOUT	ykgF	-1.22355	0.00175946	Putative electron transport protein (475 aa)
tr|Q1R8R6|Q1R8R6_ECOUT	talA	-1.21122	0.000994298	Transaldolase; important for the balance of metabolites in the pentose-phosphate pathway (316 aa)
sp|Q1R5J6|GLGC_ECOUT	glgC	-1.20695	0.000106837	Glucose-1-phosphate adenylyltransferase; Involved in the biosynthesis of ADP-glucose, a building block required for the elongation reactions to produce glycogen. Catalyzes the reaction between ATP and alpha-D-glucose 1-phosphate (G1P) to produce pyrophosphate and ADP-Glc; Belongs to the bacterial/plant glucose-1-phosphate adenylyltransferase family (431 aa)
tr|Q1RBU0|Q1RBU0_ECOUT	adhP	-1.17933	0.00308324	Member of the zinc-containing alcohol dehydrogenase family; Preferred specificity is towards 1-propanol (346 aa)
tr|Q1R7J4|Q1R7J4_ECOUT	recB	-1.17603	0.00264939	A helicase/nuclease that prepares dsDNA breaks (DSB) for recombinational DNA repair. Binds to DSBs and unwinds DNA via a rapid (>1 kb/second) and highly processive (>30 kb) ATP-dependent bidirectional helicase. Unwinds dsDNA until it encounters a Chi (crossover hotspot instigator, 5'-GCTGGTGG-3') sequence from the 3' direction. Cuts ssDNA a few nucleotides 3' to Chi site, by nicking one strand or…
tr|Q1R450|Q1R450_ECOUT	polA	-1.16738	0.000164807	DNA polymerase I; In addition to polymerase activity, this DNA polymerase exhibits 3'-5' and 5'-3' exonuclease activity. It is able to utilize nicked circular duplex DNA as a template and can unwind the parental DNA strand from its template (928 aa)
tr|Q1RBB4|Q1RBB4_ECOUT	sufC	-1.16005	1.89577e-05	Probable ATP-dependent transporter; The SufBCD complex acts synergistically with SufE to stimulate the cysteine desulfurase activity of SufS. The SufBCD complex contributes to the assembly or repair of oxygen-labile iron-sulfur clusters under oxidative stress. May facilitate iron uptake from extracellular iron chelators under iron limitation (248 aa)
tr|Q1R4W2|Q1R4W2_ECOUT	rfaG (waaG)	-1.14358	0.00327838	Lipopolysaccharide core biosynthesis protein; Involved in the addition of the first glucose residue to the lipopolysaccharide core (374 aa)
tr|Q1RDL5|Q1RDL5_ECOUT	agp	-1.13705	1.44506e-05	Glucose-1-phosphatase; Required for the growth of E. coli in a high-phosphate medium containing G-1-P as the sole carbon source (413 aa)
tr|Q1R4T6|Q1R4T6_ECOUT	yicH	-1.10598	0.00754766	AsmA domain-containing membrane protein; may be involved in assembly of outer membrane proteins (577 aa)
tr|Q1RDS5|Q1RDS5_ECOUT	pepN	-1.08955	1.7706e-06	Aminopeptidase N is involved in the degradation of intracellular peptides generated by protein breakdown during normal growth as well as in response to nutrient starvation (870 aa)
tr|Q1R833|Q1R833_ECOUT	stpA	-1.08926	0.00138958	A DNA-binding protein that acts in a fashion similar to H-NS protein upon overexpression, represses a number of genes including the cryptic blg operon, hns, papB and the proU locus (134 aa)
sp|Q1R543|GHRB_ECOUT	ghrB	-1.07551	0.000124134	Glyoxylate/hydroxypyruvate reductase B; Catalyzes the NADPH-dependent reduction of glyoxylate and hydroxypyruvate into glycolate and glycerate, respectively (324 aa)
tr|Q1R898|Q1R898_ECOUT	UTI89_C2960	-1.06898	0.000106188	Uncharacterized protein (629 aa)
tr|Q1RBW5|Q1RBW5_ECOUT	yncE	-1.06806	0.00254126	Putative receptor (353 aa)
tr|Q1R486|Q1R486_ECOUT	udp	-1.06736	6.61408e-05	Uridine phosphorylase; Catalyzes the reversible phosphorylytic cleavage of uridine and deoxyuridine to uracil and ribose- or deoxyribose-1- phosphate. The produced molecules are then utilized as carbon and energy sources or in the rescue of pyrimidine bases for nucleotide synthesis (217 aa)
tr|Q1RAP7|Q1RAP7_ECOUT	cheA	-1.06602	0.123487	Chemotaxis protein involved in the transmission of sensory signals from the chemoreceptors to the flagellar motors. CheA is autophosphorylated; it can transfer its phosphate group to either CheB or CheY (672 aa)
tr|Q1R707|Q1R707_ECOUT	gsp	-1.06386	0.00124273	Bifunctional glutathionylspermidine synthetase/amidase; Catalyzes the formation of an amide bond between glutathione (GSH) and spermidine coupled with hydrolysis of ATP; also catalyzes the opposing reaction, i.e. the hydrolysis of glutathionylspermidine (Gsp) back to glutathione and spermidine. The amidase active site can also hydrolyze Gsp-disulfide (Gsp-S-S- Gsp) to Gsp-SG and Gsp S-thiolated p…
tr|Q1R3F1|Q1R3F1_ECOUT	proP	-1.06262	0.00438281	Proton symporter that senses osmotic shifts and responds by importing osmolytes such as proline, glycine, betaine, stachydrine, pipecolic acid, ectoine and taurine. It is both an osmosensor and an osmoregulator which is available to participate early in the bacterial osmoregulatory response (511 aa)
sp|Q1R3Z9|TPIS_ECOUT	tpiA	-1.06222	7.37431e-05	Triosephosphate isomerase; Involved in the gluconeogenesis. Catalyzes stereospecifically the conversion of dihydroxyacetone phosphate (DHAP) to D-glyceraldehyde-3-phosphate (G3P) (255 aa)
sp|Q1R260|DEOB_ECOUT	deoB	-1.06073	1.65369e-05	Phosphopentomutase; Catabolic enzyme that catalyzes the transfer of a phosphate group between the C1 and the C5 carbon atoms of ribose and deoxyribose, respectively (407 aa)
tr|Q1R4G7|Q1R4G7_ECOUT	ilvE	-1.05784	0.00507652	Branched-chain-amino-acid aminotransferase; Acts on leucine, isoleucine and valine (309 aa)
tr|Q1R3N7|Q1R3N7_ECOUT	qor	-1.04936	0.0117459	Quinone oxidoreductase (327 aa)
sp|Q1R2J3|UXUA_ECOUT	uxuA	-1.03849	8.88027e-05	Mannonate dehydratase; Catalyzes the dehydration of D-mannonate (394 aa)
tr|Q1RB09|Q1RB09_ECOUT	yeaG	-1.03718	0.00606195	AAA_PrkA domain-containing protein; protein kinase activity (644 aa)
tr|Q1RCQ6|Q1RCQ6_ECOUT	dadX	-1.03362	0.000512681	Alanine racemase, Catalyzes the interconversion of L-alanine and D-alanine. May also act on other amino acids (356 aa)
tr|Q1R7C9|Q1R7C9_ECOUT;tr|Q1RBN4|Q1RBN4_ECOUT	bglA	-1.00075	2.7658e-05	6-phospho-beta-glucosidase; Catalyzes the hydrolysis of phosphorylated beta-glucosides into glucose-6-phosphate (G-6-P) and aglycone. It has a high affinity for phosphorylated aromatic beta-glucosides (p- nitrophenyl-beta-glucoside, phenyl beta-glucoside, arbutin), with the exception of phosphorylated salicin, and a low affinity for phosphorylated beta-methyl-glucoside (481 aa)
tr|Q1RAK3|Q1RAK3_ECOUT	fliF	1.02248	0.0303787	Flagellar M-ring protein; The M ring may be actively involved in energy transduction (352 aa)
sp|Q1RBF8|SYY_ECOUT	tyrS	1.03737	0.000156686	Tyrosine--tRNA ligase; Catalyzes the attachment of L-tyrosine to tRNA(Tyr) in a two-step reaction: tyrosine is first activated by ATP to form Tyr- AMP and then transferred to the acceptor end of tRNA(Tyr). Also mischarges tRNA(Tyr) with D-tyrosine, although Vmax is much lower (328 aa)
tr|Q1REZ8|Q1REZ8_ECOUT	ompT	1.05561	7.577e-07	Outer membrane protein 3b (A), protease VII; aspartic-type endopeptidase activity (317 aa)
tr|Q1RCR8|Q1RCR8_ECOUT	ycgK (pliG)	1.07325	0.00327815	Inhibits activity of g-type lysozyme, which confers increased lysozyme tolerance to the bacterium (PliG) (133 aa)
sp|Q1RFY9|METN_ECOUT	metN	1.07813	0.00103342	Part of the ABC transporter complex MetNIQ involved in methionine import. Responsible for energy coupling to the transport system (343 aa)
tr|Q1RCX7|Q1RCX7_ECOUT	ybcU (borD)	1.07885	0.00168726	Similar to BorD, a lipoprotein that is expressed under aerobic and anaerobic conditions; expression responds to the availability of Mg2+ in the external environment and is under the direct control of the PhoPQ two-component system (113 aa)
tr|Q1RC99|Q1RC99_ECOUT	yciL (rluB)	1.09045	2.9977e-05	Ribosomal large subunit pseudouridine synthase B (RluB); Responsible for synthesis of pseudouridine from uracil- 2605 in 23S ribosomal RNA (291 aa)
tr|Q1R9G5|Q1R9G5_ECOUT	yfaZ	1.1183	0.000373156	Putative outer membrane protein (187 aa)
tr|Q1R2D2|Q1R2D2_ECOUT	rimI	1.11892	3.909e-07	Ribosomal-protein-alanine acetyltransferase; This enzyme acetylates the N-terminal alanine of ribosomal protein S18 (148 aa)
tr|Q1RBS8|Q1RBS8_ECOUT	pqqL	1.13191	9.461e-07	Putative zinc protease; may be involved in ferredxin uptake and may affect translation and ribosome biogenesis. Appears to promote ExPEC fitness during systemic infections (931 aa)
tr|Q1RFZ0|Q1RFZ0_ECOUT	metI	1.18438	7.7023e-06	D-methionine transport system permease protein MetI; Part of the binding-protein-dependent transport system for D-methionine and the toxic methionine analog alpha-methyl-methionine (217 aa)
tr|Q1RDS8|Q1RDS8_ECOUT	ompF	1.2478	0.000337837	Outer membrane protein F; Forms pores that allow passive diffusion of small molecules across the outer membrane T2 (362 aa)
tr|Q1RE74|Q1RE74_ECOUT	nfsA	1.25789	1.12211e-05	Oxygen-insensitive NADPH nitroreductase; Catalyzes the reduction of nitroaromatic compounds using NADPH. Has a broad electron acceptor specificity. Reduces nitrofurazone by a ping-pong bi-bi mechanism possibly to generate a two-electron transfer product. Major oxygen-insensitive nitroreductase in E. coli (240 aa)
tr|Q1RB81|Q1RB81_ECOUT	pheS	1.36207	2.22397e-05	Phenylalanine tRNA synthetase, alpha-subunit (331 aa)
tr|Q1RFS4|Q1RFS4_ECOUT	UTI89_C0288	1.41544	1.27097e-05	Putative DNA helicase (612 aa)
sp|Q1RAM1|DCYD_ECOUT	dcyD	1.44211	1.9046e-06	D-cysteine desulfhydrase; involved in utilization of D-cysteine as a source of sulfur. The enzyme also protects the cell from growth inhibition caused by D-cysteine, which interferes with isoleucine, leucine, and valine biosynthesis via inhibition of threonine deaminase (328 aa)
tr|Q1RAT1|Q1RAT1_ECOUT	yebK	1.49268	6.57e-07	TH-type transcriptional regulator HexR; Represses the expression of the hex regulon (zwf, eda, glp and gap) (289 aa)
sp|Q1RAS6|ZNUC_ECOUT	znuC	1.54819	3.04046e-05	Zinc import ATP-binding protein ZnuC; Part of the ABC transporter complex ZnuABC involved in zinc import. Responsible for energy coupling to the transport system; Belongs to the ABC transporter superfamily. Zinc importer (TC 3.A.1.15.5) family (251 aa)
tr|Q1R782|Q1R782_ECOUT	endA	1.56748	8.05537e-05	Endonuclease-1; Has double-strand break activity; Belongs to the EndA/NucM nuclease family (235 aa)
sp|Q1RBD2|MDTK_ECOUT	mdtK	1.60535	7.72913e-05	Multidrug resistance protein MdtK; Multidrug efflux pump that probably functions as a Na(+)/drug antiporter. Confers resistance to many drugs such as fluoroquinolones (norfloxacin, ciprofloxacin, enoxacin) and tetraphenylphosphonium ion (TPP). Also to deoxycholate, doxorubicin, trimethoprim, chloramphenicol, fosfomycin, ethidium bromide and benzalkonium. Also able to export peptides; when overexp…
tr|Q1R4Y4|Q1R4Y4_ECOUT	grxC	1.65014	8.85553e-05	Glutaredoxin 3; The disulfide bond functions as an electron carrier in the glutathione-dependent synthesis of deoxyribonucleotides by the enzyme ribonucleotide reductase. In addition, it is also involved in reducing some disulfide bonds in a coupled system with glutathione reductase (83 aa)
tr|Q1R8X2|Q1R8X2_ECOUT	yfeA (pdeA)	1.69146	1.35108e-05	Putative sensor domain-containing c-di-GMP phosphodiesterase PdeA (729 aa)
tr|Q1R9B3|Q1R9B3_ECOUT	yfcE	1.85518	6.849e-07	Phosphodiesterase YfcE; The physiological substrate is unknown (184 aa)
tr|Q1R2W2|Q1R2W2_ECOUT	UTI89_C4899	1.89388	0.000106661	Putative transcriptional regulator; HTH LytTR-type domain-containing protein (122 aa)
tr|Q1RC80|Q1RC80_ECOUT	UTI89_C1556 (yciT)	1.92911	0.000101644	DeoR/GlpR-type transcriptional regulator YciT; May indirectly dowregulate expression of malK, malE, pepN and fadA (249 aa)
sp|Q1R420|FDHD_ECOUT	fdhD	2.0385	3.139e-07	Sulfur carrier protein FdhD; Required for formate dehydrogenase (FDH) activity. Acts as a sulfur carrier protein that transfers sulfur from IscS to the molybdenum cofactor prior to its insertion into FDH. Specifically interacts with IscS and stimulates its cysteine desulfurase activity. Also binds the molybdenum cofactor. Required for activity of formate dehydrogenase N (FDH-N), formate dehydroge…
tr|Q1RB73|Q1RB73_ECOUT	ydiY (ompG-like)	2.34817	4.80557e-05	Possible outer membrane protein G (OmpG) homologue, may be acid inducible (252 aa)
tr|Q1R330|Q1R330_ECOUT	ytfP	2.40018	3.66813e-05	Gamma-glutamylcyclotransferase family protein YtfP; May play a role in persister cell formation (113 aa)
tr|Q1R6S6|Q1R6S6_ECOUT	ygiM (ecfG, htrG)	2.55128	0.000951033	SH3b domain-containing protein, hypothetical inner membrane signal transduction protein; may be regulated by RpoE (206 aa)
tr|Q1R9C7|Q1R9C7_ECOUT	lrhA	2.62181	1.9918e-05	Probable HTH-type transcriptional regulator LrhA; implicated in regulation of type 1 pili, motility, chemotaxis, and Rpos (312 aa)
tr|Q1R499|Q1R499_ECOUT	UTI89_C4398	2.93889	1.01759e-05	Hypothetical protein with predicted SIS (Sugar Isomerase) domain (189 aa)
tr|Q1R498|Q1R498_ECOUT	UTI89_C4399 (ptsG)	3.06244	0.000225266	PTS system glucose-specific transporter subunit IIBC, EIICB-Glc (502 aa)
tr|Q1R347|Q1R347_ECOUT	UTI89_C4813 (fabG)	4.02813	1.9579e-06	3-ketoacyl-ACP reductase, FabG (263 aa)
tr|Q1R497|Q1R497_ECOUT	UTI89_C4400 (tkt)	5.80915	9.517e-07	Putatitve transketolase (665 aa)

## Sheet: pMiaAPtac vs pRR48
Protein ID	Gene	log2 fold change (pMiaAPtac/pRR48)	P Value	Annotation
tr|Q1RC13|Q1RC13_ECOUT	ldhA	-2.90136	0.000137382	D-lactate dehydrogenase; Fermentative lactate dehydrogenase (329 aa)
tr|Q1RCH8|Q1RCH8_ECOUT	ompW	-2.75587	2.09794e-05	Outer membrane protein W; Acts as a receptor for colicin S4 (212 aa)
tr|Q1R902|Q1R902_ECOUT;tr|Q1R2Q5|Q1R2Q5_ECOUT	UTI89_C2696 (dsdX)	-2.67146	0.000153234	D-serine transporter DsdX; A D-serine-specific transporter, may function as a H(+) symporter (445 aa)
tr|Q1R9E0|Q1R9E0_ECOUT	nuoM	-2.63556	2.49362e-05	NADH-quinone oxidoreductase subunit M; NDH-1 shuttles electrons from NADH, via FMN and iron- sulfur (Fe-S) centers, to quinones in the respiratory chain. The immediate electron acceptor for the enzyme in this species is believed to be ubiquinone. Couples the redox reaction to proton translocation (for every two electrons transferred, four hydrogen ions are translocated across the cytoplasmic memb…
tr|Q1RET4|Q1RET4_ECOUT	tatE	-2.41538	1.52121e-05	Sec-independent protein translocase protein TatE; Part of the twin-arginine translocation (Tat) system that transports large folded proteins containing a characteristic twin-arginine motif in their signal peptide across membranes. TatE shares overlapping functions with TatA; Belongs to the TatA/E family. TatE subfamily (67 aa)
tr|Q1RBG1|Q1RBG1_ECOUT	ydgR (dtpA)	-2.13813	0.000315008	Dipeptide and tripeptide permease A; Proton-dependent permease that transports di- and tripeptides as well as structurally related peptidomimetics such as aminocephalosporins into the cell. Has a clear preference for dipeptides and tripeptides composed of L-amino acids, and discriminates dipeptides on the basis of the position of charges within the substrate; Belongs to the PTR2/POT transporter (…
sp|Q1R4G3|ILVC_ECOUT	ilvC	-1.82232	4.14625e-05	Ketol-acid reductoisomerase (IlvC, KARI) carries out two analogous reactions in the parallel biosynthetic pathways for the amino acids isoleucine and valine, converting 2-acetolactate to 2,3-dihydroxy-3-methylbutanoate (also known as 2,3-dihydroxy-isovalerate) and 2-aceto-2-hydroxy-butanoate to 2,3-dihydroxy-3-methylpentanoate (also known as 2,3-dihydroxy-3-methylvalerate) (491 aa)
tr|Q1R2C8|Q1R2C8_ECOUT	UTI89_C5086	-1.7663	0.000186668	hypothetical protein (331 aa)
tr|Q1R8H5|Q1R8H5_ECOUT	yfhC (tadA)	-1.738	2.76841e-05	tRNA-specific adenosine deaminase (TadA); Catalyzes the deamination of adenosine to inosine (A-to-I) at the wobble position 34 of tRNA(Arg2) and also involved in A-to-I editing of a select group of mRNAs . Belongs to the cytidine and deoxycytidylate deaminase family (167 aa)
tr|Q1R3P9|Q1R3P9_ECOUT	malM	-1.55522	0.000118098	Maltose operon periplasmic protein; Not yet known. Might function in the uptake of a still unidentified substrate (306 aa)
tr|Q1R2K2|Q1R2K2_ECOUT	fimB	-1.51327	0.00255237	Type 1 fimbriae regulatory protein FimB; FimB is one of the 2 regulatory proteins which control the phase variation of type 1 fimbriae in E.coli. These proteins mediate the periodic inversion of a 300bp DNA segment that harbors the promoter for the fimbrial structural gene, FimA. FimB switches FimA on (200 aa)
tr|Q1RG16|Q1RG16_ECOUT	dxr	-1.47337	1.3717e-06	1-deoxy-D-xylulose 5-phosphate reductoisomerase; Catalyzes the NADP-dependent rearrangement and reduction of 1-deoxy-D-xylulose-5-phosphate (DXP) to 2-C-methyl-D-erythritol 4-phosphate (MEP) (398 aa)
tr|Q1RAQ6|Q1RAQ6_ECOUT	flhA	-1.45884	0.000226734	Flagellar biosynthesis protein; Required for formation of the rod structure of the flagellar apparatus. Together with FliI and FliH, may constitute the export apparatus of flagellin (717 aa)
tr|Q1R5M5|Q1R5M5_ECOUT	feoB	-1.34432	0.00977462	Ferrous iron transmembrane transporter (777 aa)
tr|Q1R573|Q1R573_ECOUT	bcsC	-1.33896	0.00175986	Involved in the pathway bacterial cellulose biosynthesis (1157 aa)
tr|Q1R595|Q1R595_ECOUT	hdeB	-1.32434	0.0380011	Acid stress chaperone HdeB; Required for optimal acid stress protection, which is important for survival of enteric bacteria in the acidic environment of the host stomach. Exhibits a chaperone-like activity at acidic pH by preventing the aggregation of many different periplasmic proteins (112 aa)
sp|Q1RD19|NUDJ_ECOUT	nudJ	-1.28323	6.032e-06	NudJ is a member of the Nudix hydrolase superfamily. Unlike the other Nudix nucleoside triphosphatases in E. coli, the product of the reaction is phosphate instead of pyrophosphate. NudJ is a promiscuous enzyme with no preference for deoxyribose or ribose, and nucleoside di- and tri-phosphates serve as substrates equally. Also contributes to the production of dimethylallyl phosphate, which is the…
tr|Q1RC34|Q1RC34_ECOUT	ynaI	-1.20214	3.8963e-06	MscS family inner membrane protein YnaI; Low conductance mechanosensitive channel that protects cells against hypoosmotic stress when highly overexpressed (343 aa)
tr|Q1RD78|Q1RD78_ECOUT	flgH	-1.1182	3.3781e-06	Assembles around the flagellar rod to form the L-ring and probably protects the motor/basal body from shearing forces during rotation (237 aa)
tr|Q1RBG0|Q1RBG0_ECOUT	gst	-1.11596	1.726e-06	Glutathione S-transferase (201 aa)
tr|Q1R772|Q1R772_ECOUT	yggW (hemW)	1.05981	0.00170322	Similar to heme chaperone HemW, a radical SAM-family protein that appears to be able to bind and then transfer heme into the NarI subunit of the respiratory enzyme nitrate reductase A. Binds one molecule of heme per monomer, possibly covalently. Binds 1 [4Fe-4S] cluster. The cluster is coordinated with 3 cysteines and an exchangeable S-adenosyl-L-methionine (378 aa)
tr|Q1RAY4|Q1RAY4_ECOUT	UTI89_C2004 (yoaB)	1.07296	1.0745e-06	Putative RidA/RutC family protein, related to translation inititation inhibitor YoaB; may affect biofilm formation (130 aa)
tr|Q1R4A7|Q1R4A7_ECOUT	UTI89_C4390 (yigL)	1.0925	0.00031085	Similar to pyridoxal phosphate phosphatase YigL; a phosphosugar phosphatase that is required for response to phosphosugar stress under conditions of limited nutrient availability. YigL belongs to the superfamily of haloacid dehalogenase (HAD)-like hydrolases. It shows a low level of discrimination between its preferred substrates. Purine and pyrimidine nucleotides are secondary substrates (287 aa)
tr|Q1RFN6|Q1RFN6_ECOUT	ykgC	1.42473	6.2966e-06	Probable pyridine nucleotide-disulfide oxidoreductase YkgC (450 aa)
tr|Q1RFA9|Q1RFA9_ECOUT	cyoC	2.38559	0.002217	Cytochrome bo(3) ubiquinol oxidase subunit 3; Cytochrome bo(3) ubiquinol terminal oxidase is the component of the aerobic respiratory chain of E. coli that predominates when cells are grown at high aeration. Has proton pump activity across the membrane in addition to electron transfer, pumping 2 protons/electron (204 aa)
tr|Q1RGF0|Q1RGF0_ECOUT	folA	2.57253	1.13075e-05	Dihydrofolate reductase; Key enzyme in folate metabolism. Catalyzes an essential reaction for de novo glycine and purine synthesis, and for DNA precursor synthesis (159 aa)
tr|Q1REK3|Q1REK3_ECOUT	sdhD	2.63921	5.03361e-05	Succinate dehydrogenase hydrophobic membrane anchor subunit; Membrane-anchoring subunit of succinate dehydrogenase (SDH) (115 aa)
tr|Q1RDM4|Q1RDM4_ECOUT	torS	6.02285	2.3e-09	Sensor protein TorS; Member of the two-component regulatory system TorS/TorR involved in the anaerobic utilization of trimethylamine-N-oxide (TMAO). Detects the presence of TMAO in the medium and, in response, activates TorR via a four-step phosphorelay. When TMAO is removed, TorS can dephosphorylate TorR, probably by a reverse phosphorelay involving His-860 and Asp-733 (914 aa)
sp|Q1R389|MIAA_ECOUT	miaA	10.5997	0.00102419	tRNA dimethylallyltransferase; Catalyzes the transfer of a dimethylallyl group onto the adenine at position 37 in tRNAs that read codons beginning with uridine, leading to the formation of N6-(dimethylallyl)adenosine (i(6)A); Belongs to the IPP transferase family (316 aa)

## Sheet: Categories
miaA KO vs WT = grey MiaA OE vs Empty Vector = green	Gene	Log2 Fold Change	P value	Annotation
Stress
RNS & ROS/ Redox/ Genotoxic Stress
tr|Q1RBS9|Q1RBS9_ECOUT	gadB	-7.99264	7.713e-07	Glutamate decarboxylase beta; Converts glutamate to gamma-aminobutyrate (GABA), consuming one intracellular proton in the reaction. The Gad system helps to maintain a near-neutral intracellular pH when cells are exposed to extremely acidic conditions. The ability to survive transit through the acidic conditions of the stomach is essential for successful colonization of the mammalian host by comme…
tr|Q1R3C8|Q1R3C8_ECOUT	cadA	-3.76539	0.00661075	Inducible lysine decarboxylase; Plays a role in pH homeostasis by consuming protons and neutralizing the acidic by-products of carbohydrate fermentation. Helps protect against nitrosative stress in ExPEC (715 aa)
tr|Q1R6P3|Q1R6P3_ECOUT	ygjR	-2.32213	5.23013e-05	Putative Gfo/Idh/MocA family oxidoreductase YgjR (334 aa)
tr|Q1RD93|Q1RD93_ECOUT	grxB	-2.06449	0.00785215	Glutaredoxin 2; Involved in reducing some disulfide bonds in a coupled system with glutathione reductase. Does not act as a hydrogen donor for ribonucleotide reductase (215 aa)
sp|Q1RDL3|NQOR_ECOUT	wrbA	-2.06351	9.33614e-05	NAD(P)H dehydrogenase (quinone); It seems to function in response to environmental stress when various electron transfer chains are affected or when the environment is highly oxidizing. It reduces quinones to the hydroquinone state to prevent interaction of the semiquinone with O2 and production of superoxide. It prefers NADH over NADPH; Belongs to the WrbA family (198 aa)
tr|Q1RFJ5|Q1RFJ5_ECOUT	codA	-1.99176	5e-08	Cytosine deaminase; Catalyzes the hydrolytic deamination of cytosine to uracil. Is involved in the pyrimidine salvage pathway, which allows the cell to utilize cytosine for pyrimidine nucleotide synthesis. Is also able to catalyze the deamination of isoguanine, a mutagenic oxidation product of adenine in DNA, and isocytosine. To a lesser extent, also catalyzes the conversion of 5- fluorocytosine …
tr|Q1R9Z1|Q1R9Z1_ECOUT	yegP	-1.78038	0.000737525	Hypothetical protein, downstream of baeSR two-component system genes; may function in parallel with RecFOR in the double-strand break repair pathway (110 aa)
sp|Q1REB2|DPS_ECOUT	dps	-1.70441	0.00192632	DNA protection during starvation protein; During the stationary phase, binds the chromosome non-specifically, forming a highly ordered and stable dps-DNA co crystal within which chromosomal DNA is condensed and protected from diverse damages. It protects DNA from oxidative damage by sequestering intracellular Fe(2+) ion and storing it in the form of Fe(3+) oxyhydroxide mineral, which can be relea…
sp|Q1RDL6|CBPA_ECOUT	cbpA	-1.41502	4.12748e-05	Curved DNA-binding protein. Displays overlapping activities with DnaJ, but functions under different conditions, probably acting as a molecular chaperone in an adaptive response to environmental stresses other than heat shock. Lacks autonomous chaperone activity; binds native substrates and targets them for recognition by DnaK. Its activity is inhibited by the binding of CbpM (306 aa)
tr|Q1R4M1|Q1R4M1_ECOUT	yieF (chrR)	-1.27829	0.000236889	Quinone reductase; Acts by simultaneous two-electron transfer, avoiding formation of highly reactive semiquinone intermediates and producing quinols that promote tolerance of H(2)O(2). Quinone reduction is probably the primary biological role of ChrR. Can also reduce toxic chromate to insoluble and less toxic Cr(3+). Catalyzes the transfer of three electrons to Cr(6+) producing Cr(3+) and one ele…
tr|Q1R7J4|Q1R7J4_ECOUT	recB	-1.17603	0.00264939	A helicase/nuclease that prepares dsDNA breaks (DSB) for recombinational DNA repair. Binds to DSBs and unwinds DNA via a rapid (>1 kb/second) and highly processive (>30 kb) ATP-dependent bidirectional helicase. Unwinds dsDNA until it encounters a Chi (crossover hotspot instigator, 5'-GCTGGTGG-3') sequence from the 3' direction. Cuts ssDNA a few nucleotides 3' to Chi site, by nicking one strand or…
tr|Q1R450|Q1R450_ECOUT	polA	-1.16738	0.000164807	DNA polymerase I; In addition to polymerase activity, this DNA polymerase exhibits 3'-5' and 5'-3' exonuclease activity. It is able to utilize nicked circular duplex DNA as a template and can unwind the parental DNA strand from its template (928 aa)
tr|Q1RBB4|Q1RBB4_ECOUT	sufC	-1.16005	1.89577e-05	Probable ATP-dependent transporter; The SufBCD complex acts synergistically with SufE to stimulate the cysteine desulfurase activity of SufS. The SufBCD complex contributes to the assembly or repair of oxygen-labile iron-sulfur clusters under oxidative stress. May facilitate iron uptake from extracellular iron chelators under iron limitation (248 aa)
tr|Q1R707|Q1R707_ECOUT	gsp	-1.06386	0.00124273	Bifunctional glutathionylspermidine synthetase/amidase; Catalyzes the formation of an amide bond between glutathione (GSH) and spermidine coupled with hydrolysis of ATP; also catalyzes the opposing reaction, i.e. the hydrolysis of glutathionylspermidine (Gsp) back to glutathione and spermidine. The amidase active site can also hydrolyze Gsp-disulfide (Gsp-S-S- Gsp) to Gsp-SG and Gsp S-thiolated p…
tr|Q1R3N7|Q1R3N7_ECOUT	qor	-1.04936	0.0117459	Quinone oxidoreductase (327 aa)
tr|Q1RE74|Q1RE74_ECOUT	nfsA	1.25789	1.12211e-05	Oxygen-insensitive NADPH nitroreductase; Catalyzes the reduction of nitroaromatic compounds using NADPH. Has a broad electron acceptor specificity. Reduces nitrofurazone by a ping-pong bi-bi mechanism possibly to generate a two-electron transfer product. Major oxygen-insensitive nitroreductase in E. coli (240 aa)
tr|Q1R782|Q1R782_ECOUT	endA	1.56748	8.05537e-05	Endonuclease-1; Has double-strand break activity; Belongs to the EndA/NucM nuclease family (235 aa)
tr|Q1R4Y4|Q1R4Y4_ECOUT	grxC	1.65014	8.85553e-05	Glutaredoxin 3; The disulfide bond functions as an electron carrier in the glutathione-dependent synthesis of deoxyribonucleotides by the enzyme ribonucleotide reductase. In addition, it is also involved in reducing some disulfide bonds in a coupled system with glutathione reductase (83 aa)
tr|Q1RBG0|Q1RBG0_ECOUT	gst	-1.11596	1.726e-06	Glutathione S-transferase (201 aa)
tr|Q1RFN6|Q1RFN6_ECOUT	ykgC	1.42473	6.2966e-06	Probable pyridine nucleotide-disulfide oxidoreductase YkgC (450 aa)
Osmotic Stress
tr|Q1R5B1|Q1R5B1_ECOUT	slp	-3.82385	3.66805e-05	Outer membrane protein Slp; The induction of Slp may help to stabilize the outer membrane during carbon starvation and stationary phase, associated with acid and osmotic stress respsonses (188 aa)
tr|Q1RFM2|Q1RFM2_ECOUT	betB	-2.8072	0.000341001	NAD/NADP-dependent betaine aldehyde dehydrogenase; Involved in the biosynthesis of the osmoprotectant glycine betaine. Catalyzes the reversible oxidation of betaine aldehyde to the corresponding acid. It is highly specific for betaine and has a significantly higher affinity for NAD than for NADP (490 aa)
tr|Q1R775|Q1R775_ECOUT	yggT	-1.63596	1.004e-07	Osmotic shock tolerance protein (188 aa)
tr|Q1R3F1|Q1R3F1_ECOUT	proP	-1.06262	0.00438281	Proton symporter that senses osmotic shifts and responds by importing osmolytes such as proline, glycine, betaine, stachydrine, pipecolic acid, ectoine and taurine. It is both an osmosensor and an osmoregulator which is available to participate early in the bacterial osmoregulatory response (511 aa)
tr|Q1RC34|Q1RC34_ECOUT	ynaI	-1.20214	3.8963e-06	MscS family inner membrane protein YnaI; Low conductance mechanosensitive channel that protects cells against hypoosmotic stress when highly overexpressed (343 aa)
Acid Stress
tr|Q1RBS9|Q1RBS9_ECOUT	gadB	-7.99264	7.713e-07	Glutamate decarboxylase beta; Converts glutamate to gamma-aminobutyrate (GABA), consuming one intracellular proton in the reaction. The Gad system helps to maintain a near-neutral intracellular pH when cells are exposed to extremely acidic conditions. The ability to survive transit through the acidic conditions of the stomach is essential for successful colonization of the mammalian host by comme…
tr|Q1RBT0|Q1RBT0_ECOUT	xasA	-4.01668	5.4822e-06	Probable glutamate/gamma-aminobutyrate antiporter; Involved in glutamate-dependent acid resistance. Imports glutamate inside the cell while simultaneously exporting to the periplasm the GABA produced by GadA and GadB. The Gad system helps to maintain a near-neutral intracellular pH when cells are exposed to extremely acidic conditions. The ability to survive transit through the acidic conditions …
tr|Q1R5B1|Q1R5B1_ECOUT	slp	-3.82385	3.66805e-05	Outer membrane protein Slp; The induction of Slp may help to stabilize the outer membrane during carbon starvation and stationary phase, associated with acid and osmotic stress respsonses (188 aa)
tr|Q1R586|Q1R586_ECOUT	gadA	-3.46468	6.7e-09	Glutamate decarboxylase alpha; Converts glutamate to gamma-aminobutyrate (GABA), consuming one intracellular proton in the reaction. The Gad system helps to maintain a near-neutral intracellular pH when cells are exposed to extremely acidic conditions. The ability to survive transit through the acidic conditions of the stomach is essential for successful colonization of the mammalian host by comm…
tr|Q1R3C8|Q1R3C8_ECOUT	cadA	-3.76539	0.00661075	Inducible lysine decarboxylase; Plays a role in pH homeostasis by consuming protons and neutralizing the acidic by-products of carbohydrate fermentation. Helps protect against nitrosative stress in ExPEC (715 aa)
tr|Q1R594|Q1R594_ECOUT	hdeA	-2.00282	1.11349e-05	Acid stress chaperone HdeA; Required for optimal acid stress protection. Exhibits a chaperone-like activity only at pH below 3 by suppressing non- specifically the aggregation of denaturated periplasmic proteins. Important for the survival of enteric bacteria in the acidic environment of the host stomach. Also promotes the solubilization at neutral pH of proteins that had aggregated in their pres…
tr|Q1R595|Q1R595_ECOUT	hdeB	-1.79057	0.000142985	Acid stress chaperone HdeB; Required for optimal acid stress protection, which is important for survival of enteric bacteria in the acidic environment of the host stomach. Exhibits a chaperone-like activity at acidic pH by preventing the aggregation of many different periplasmic proteins (112 aa)
tr|Q1RB73|Q1RB73_ECOUT	ydiY (ompG-like)	2.34817	4.80557e-05	Possible outer membrane protein G (OmpG) homologue, may be acid inducible (252 aa)
tr|Q1R595|Q1R595_ECOUT	hdeB	-1.32434	0.0380011	Acid stress chaperone HdeB; Required for optimal acid stress protection, which is important for survival of enteric bacteria in the acidic environment of the host stomach. Exhibits a chaperone-like activity at acidic pH by preventing the aggregation of many different periplasmic proteins (112 aa)
Antibiotic-related
sp|Q1R9G2|ARNB_ECOUT	arnB	-2.8524	2.006e-06	UDP-4-amino-4-deoxy-L-arabinose--oxoglutarate aminotransferase; Catalyzes the conversion of UDP-4-keto-arabinose (UDP- Ara4O) to UDP-4-amino-4-deoxy-L-arabinose (UDP-L-Ara4N). The modified arabinose is attached to lipid A and is required for resistance to polymyxin and cationic antimicrobial peptides (379 aa)
sp|Q1R9G0|ARNA_ECOUT	arnA	-2.04024	3.99854e-05	Bifunctional polymyxin resistance protein ArnA; Bifunctional enzyme that catalyzes the oxidative decarboxylation of UDP-glucuronic acid (UDP-GlcUA) to UDP-4-keto- arabinose (UDP-Ara4O) and the addition of a formyl group to UDP-4- amino-4-deoxy-L-arabinose (UDP-L-Ara4N) to form UDP-L-4-formamido- arabinose (UDP-L-Ara4FN). The modified arabinose is attached to lipid A and is required for resistance…
sp|Q1RBD2|MDTK_ECOUT	mdtK	1.60535	7.72913e-05	Multidrug resistance protein MdtK; Multidrug efflux pump that probably functions as a Na(+)/drug antiporter. Confers resistance to many drugs such as fluoroquinolones (norfloxacin, ciprofloxacin, enoxacin) and tetraphenylphosphonium ion (TPP). Also to deoxycholate, doxorubicin, trimethoprim, chloramphenicol, fosfomycin, ethidium bromide and benzalkonium. Also able to export peptides; when overexp…
tr|Q1RGF0|Q1RGF0_ECOUT	folA	2.57253	1.13075e-05	Dihydrofolate reductase; Key enzyme in folate metabolism. Catalyzes an essential reaction for de novo glycine and purine synthesis, and for DNA precursor synthesis. Inhibited by trimethoprim (159 aa)
Metabolism
Oxidative Phosphorylation/Respiration
sp|Q1R3P7|UBIC_ECOUT	ubiC	-2.38913	3.065e-06	Chorismate pyruvate-lyase; Removes the pyruvyl group from chorismate, with concomitant aromatization of the ring, to provide 4- hydroxybenzoate (4HB) for the ubiquinone pathway; Belongs to the UbiC family (165 aa)
sp|Q1RDL3|NQOR_ECOUT	wrbA	-2.06351	9.33614e-05	NAD(P)H dehydrogenase; It seems to function in response to environmental stress when various electron transfer chains are affected or when the environment is highly oxidizing. It reduces quinones to the hydroquinone state to prevent interaction of the semiquinone with O2 and production of superoxide. It prefers NADH over NADPH; Belongs to the WrbA family (198 aa)
tr|Q1R4M1|Q1R4M1_ECOUT	yieF (chrR)	-1.27829	0.000236889	Quinone reductase; Acts by simultaneous two-electron transfer, avoiding formation of highly reactive semiquinone intermediates and producing quinols that promote tolerance of H(2)O(2). Quinone reduction is probably the primary biological role of ChrR. Can also reduce toxic chromate to insoluble and less toxic Cr(3+). Catalyzes the transfer of three electrons to Cr(6+) producing Cr(3+) and one ele…
tr|Q1RFN3|Q1RFN3_ECOUT	ykgF	-1.22355	0.00175946	Putative electron transport protein (475 aa)
tr|Q1R3N7|Q1R3N7_ECOUT	qor	-1.04936	0.0117459	Quinone oxidoreductase (327 aa)
tr|Q1R9E0|Q1R9E0_ECOUT	nuoM	-2.63556	2.49362e-05	NADH-quinone oxidoreductase subunit M; NDH-1 shuttles electrons from NADH, via FMN and iron- sulfur (Fe-S) centers, to quinones in the respiratory chain. The immediate electron acceptor for the enzyme in this species is believed to be ubiquinone. Couples the redox reaction to proton translocation (for every two electrons transferred, four hydrogen ions are translocated across the cytoplasmic memb…
sp|Q1RD19|NUDJ_ECOUT	nudJ	-1.28323	6.032e-06	NudJ is a member of the Nudix hydrolase superfamily. Unlike the other Nudix nucleoside triphosphatases in E. coli, the product of the reaction is phosphate instead of pyrophosphate. NudJ is a promiscuous enzyme with no preference for deoxyribose or ribose, and nucleoside di- and tri-phosphates serve as substrates equally. Also contributes to the production of dimethylallyl phosphate, which is the…
tr|Q1R772|Q1R772_ECOUT	yggW (hemW)	1.05981	0.00170322	Similar to heme chaperone HemW, a radical SAM-family protein that appears to be able to bind and then transfer heme into the NarI subunit of the respiratory enzyme nitrate reductase A. Binds one molecule of heme per monomer, possibly covalently. Binds 1 [4Fe-4S] cluster. The cluster is coordinated with 3 cysteines and an exchangeable S-adenosyl-L-methionine (378 aa)
tr|Q1RFA9|Q1RFA9_ECOUT	cyoC	2.38559	0.002217	Cytochrome bo(3) ubiquinol oxidase subunit 3; Cytochrome bo(3) ubiquinol terminal oxidase is the component of the aerobic respiratory chain of E. coli that predominates when cells are grown at high aeration. Has proton pump activity across the membrane in addition to electron transfer, pumping 2 protons/electron (204 aa)
tr|Q1RDM4|Q1RDM4_ECOUT	torS	6.02285	2.3e-09	Sensor protein TorS; Member of the two-component regulatory system TorS/TorR involved in the anaerobic utilization of trimethylamine-N-oxide (TMAO). Detects the presence of TMAO in the medium and, in response, activates TorR via a four-step phosphorelay. When TMAO is removed, TorS can dephosphorylate TorR, probably by a reverse phosphorelay involving His-860 and Asp-733 (914 aa)
Sugar Utilization
tr|Q1R5L7|Q1R5L7_ECOUT	malP	-3.28769	0.0188748	Maltodextrin phosphorylase; Phosphorylase is an important allosteric enzyme in carbohydrate metabolism. Enzymes from different sources differ in their regulatory mechanisms and in their natural substrates. However, all known phosphorylases share catalytic and structural properties (797 aa)
tr|Q1R8R5|Q1R8R5_ECOUT	tktB	-2.7508	6.527e-07	Transketolase 2; Catalyzes the reversible transfer of a two-carbon ketol group from sedoheptulose-7-phosphate to glyceraldehyde-3- phosphate, producing xylulose-5-phosphate and ribose-5-phosphate. Catalyzes the transfer of a two-carbon ketol group from a ketose donor to an aldose acceptor, via a covalent intermediate with the cofactor thiamine pyrophosphate (By similarity) (667 aa)
sp|Q1R3Q0|LAMB_ECOUT	lamB	-2.63012	0.00992825	Maltoporin; Involved in the transport of maltose and maltodextrins, indispensable for translocation of dextrins containing more than three glucosyl moieties. A hydrophobic path ("greasy slide") of aromatic residues serves to guide and select the sugars for transport through the channel. Also acts as a receptor for several bacteriophages including lambda (446 aa)
tr|Q1R9X5|Q1R9X5_ECOUT	UTI89_C2371 (fbaB)	-2.60012	0.0071016	Fructose-bisphosphate aldolase class 1; Protein involved in glycolysis; Belongs to the DeoC/FbaB aldolase family. FbaB subfamily (350 aa)
tr|Q1R3Q2|Q1R3Q2_ECOUT	malE	-2.49497	0.0141816	Maltose-binding periplasmic protein; Involved in the high-affinity maltose membrane transport system MalEFGK. Initial receptor for the active transport of and chemotaxis toward maltooligosaccharides; Belongs to the bacterial solute-binding protein 1 family (396 aa)
sp|Q1R3Q1|MALK_ECOUT	malK	-2.31519	0.00493211	Maltose/maltodextrin import ATP-binding protein MalK; Part of the ABC transporter complex MalEFGK involved in maltose/maltodextrin import. Responsible for energy coupling to the transport system; Belongs to the ABC transporter superfamily. Maltooligosaccharide importer (TC 3.A.1.1.1) family (371 aa)
tr|Q1R496|Q1R496_ECOUT	UTI89_C4401 (murR)	-2.12245	1.77049e-05	MurR/RpiR family transcriptional regulator, involved in catabolism of the bacterial cell wall sugar N-acetylmuramic acid (MurNAc) obtained either from the environment or from the endogenous cell wall (281 aa)
tr|Q1R8A1|Q1R8A1_ECOUT	UTI89_C2957	-1.92828	3.86e-08	Putative malate dehydrogenase (262 aa)
tr|Q1R5J8|Q1R5J8_ECOUT	glgP	-1.82117	9.6421e-06	Glycogen phosphorylase; Phosphorylase is an important allosteric enzyme in carbohydrate metabolism. Enzymes from different sources differ in their regulatory mechanisms and in their natural substrates. However, all known phosphorylases share catalytic and structural properties (815 aa)
tr|Q1RE54|Q1RE54_ECOUT	poxB	-1.82068	0.000568597	Pyruvate dehydrogenase [ubiquinone]; Pyruvate oxidase; Protein involved in carbohydrate catabolic process and pyruvate catabolic process; Belongs to the TPP enzyme family (572 aa)
sp|Q1R7C6|GCST_ECOUT	gcvT	-1.59536	0.00760414	Aminomethyltransferase; The glycine cleavage system catalyzes the degradation of glycine (364 aa)
sp|Q1R7C8|GCSP_ECOUT	gcvP	-1.4541	0.000509268	Glycine dehydrogenase (decarboxylating); The glycine cleavage system catalyzes the degradation of glycine. The P protein binds the alpha-amino group of glycine through its pyridoxal phosphate cofactor; CO(2) is released and the remaining methylamine moiety is then transferred to the lipoamide cofactor of the H protein (957 aa)
sp|Q1R5J7|GLGA_ECOUT	glgA	-1.45339	0.000204446	Glycogen synthase; Synthesizes alpha-1,4-glucan chains using ADP-glucose (477 aa)
tr|Q1R3H3|Q1R3H3_ECOUT	yjcX	-1.45323	8.53855e-05	D-allose-binding periplasmic protein; Part of the binding-protein-dependent transport system AlsBAC for D-allose (313 aa)
tr|Q1RG85|Q1RG85_ECOUT	ampE	-1.45272	0.00135444	Putative signaling protein in beta-lactamase regulation (284 aa)
tr|Q1R8R6|Q1R8R6_ECOUT	talA	-1.21122	0.000994298	Transaldolase; important for the balance of metabolites in the pentose-phosphate pathway (316 aa)
sp|Q1R5J6|GLGC_ECOUT	glgC	-1.20695	0.000106837	Glucose-1-phosphate adenylyltransferase; Involved in the biosynthesis of ADP-glucose, a building block required for the elongation reactions to produce glycogen. Catalyzes the reaction between ATP and alpha-D-glucose 1-phosphate (G1P) to produce pyrophosphate and ADP-Glc; Belongs to the bacterial/plant glucose-1-phosphate adenylyltransferase family (431 aa)
tr|Q1RDL5|Q1RDL5_ECOUT	agp	-1.13705	1.44506e-05	Glucose-1-phosphatase; Required for the growth of E. coli in a high-phosphate medium containing G-1-P as the sole carbon source (413 aa)
sp|Q1R543|GHRB_ECOUT	ghrB	-1.07551	0.000124134	Glyoxylate/hydroxypyruvate reductase B; Catalyzes the NADPH-dependent reduction of glyoxylate and hydroxypyruvate into glycolate and glycerate, respectively (324 aa)
sp|Q1R3Z9|TPIS_ECOUT	tpiA	-1.06222	7.37431e-05	Triosephosphate isomerase; Involved in the gluconeogenesis. Catalyzes stereospecifically the conversion of dihydroxyacetone phosphate (DHAP) to D-glyceraldehyde-3-phosphate (G3P) (255 aa)
sp|Q1R260|DEOB_ECOUT	deoB	-1.06073	1.65369e-05	Phosphopentomutase; Catabolic enzyme that catalyzes the transfer of a phosphate group between the C1 and the C5 carbon atoms of ribose and deoxyribose, respectively (407 aa)
sp|Q1R2J3|UXUA_ECOUT	uxuA	-1.03849	8.88027e-05	Mannonate dehydratase; Catalyzes the dehydration of D-mannonate (394 aa)
tr|Q1R7C9|Q1R7C9_ECOUT;tr|Q1RBN4|Q1RBN4_ECOUT	bglA	-1.00075	2.7658e-05	6-phospho-beta-glucosidase; catalyzes the hydrolysis of phosphorylated beta-glucosides into glucose-6-phosphate (G-6-P) and aglycone. It has a high affinity for phosphorylated aromatic beta-glucosides (p-nitrophenyl-beta-glucoside, phenyl beta-glucoside, arbutin), with the exception of phosphorylated salicin, and a low affinity for phosphorylated beta-methyl-glucoside (481 aa)
tr|Q1RAT1|Q1RAT1_ECOUT	yebK	1.49268	6.57e-07	TH-type transcriptional regulator HexR; Represses the expression of the hex regulon (zwf, eda, glp and gap) (289 aa)
tr|Q1RC80|Q1RC80_ECOUT	UTI89_C1556 (yciT)	1.92911	0.000101644	DeoR/GlpR-type transcriptional regulator YciT; May indirectly dowregulate expression of malK, malE, pepN and fadA (249 aa)
tr|Q1R499|Q1R499_ECOUT	UTI89_C4398	2.93889	1.01759e-05	Hypothetical protein with predicted SIS (Sugar Isomerase) domain (189 aa)
tr|Q1R498|Q1R498_ECOUT	UTI89_C4399 (ptsG)	3.06244	0.000225266	PTS system glucose-specific transporter subunit IIBC, EIICB-Glc (502 aa)
tr|Q1R497|Q1R497_ECOUT	UTI89_C4400 (tkt)	5.80915	9.517e-07	Putatitve transketolase (665 aa)
tr|Q1RC13|Q1RC13_ECOUT	ldhA	-2.90136	0.000137382	D-lactate dehydrogenase; Fermentative lactate dehydrogenase (329 aa)
tr|Q1R3P9|Q1R3P9_ECOUT	malM	-1.55522	0.000118098	Maltose operon periplasmic protein; Not yet known. Might function in the uptake of a still unidentified substrate (306 aa)
tr|Q1RG16|Q1RG16_ECOUT	dxr	-1.47337	1.3717e-06	1-deoxy-D-xylulose 5-phosphate reductoisomerase; Catalyzes the NADP-dependent rearrangement and reduction of 1-deoxy-D-xylulose-5-phosphate (DXP) to 2-C-methyl-D-erythritol 4-phosphate (MEP) (398 aa)
tr|Q1R4A7|Q1R4A7_ECOUT	UTI89_C4390 (yigL)	1.0925	0.00031085	Similar to pyridoxal phosphate phosphatase YigL; a phosphosugar phosphatase that is required for response to phosphosugar stress under conditions of limited nutrient availability. YigL belongs to the superfamily of haloacid dehalogenase (HAD)-like hydrolases. It shows a low level of discrimination between its preferred substrates. Purine and pyrimidine nucleotides are secondary substrates (287 aa)
tr|Q1REK3|Q1REK3_ECOUT	sdhD	2.63921	5.03361e-05	Succinate dehydrogenase hydrophobic membrane anchor subunit; Membrane-anchoring subunit of succinate dehydrogenase (SDH) (115 aa)
Fatty Acid Metabolism
sp|Q1R466|FADB_ECOUT	fadB	-2.26378	4.043e-07	Fatty acid oxidation complex subunit alpha; Involved in the aerobic and anaerobic degradation of long-chain fatty acids via beta-oxidation cycle. Catalyzes the formation of 3-oxoacyl-CoA from enoyl-CoA via L-3-hydroxyacyl-CoA. It can also use D-3-hydroxyacyl-CoA and cis-3-enoyl-CoA as substrate; In the C-terminal section; belongs to the 3- hydroxyacyl-CoA dehydrogenase family (729 aa)
tr|Q1RBD4|Q1RBD4_ECOUT	cfa	-2.26207	1.30536e-05	Cyclopropane-fatty-acyl-phospholipid synthase; Transfers a methylene group from S-adenosyl-L-methionine to the cis double bond of an unsaturated fatty acid chain resulting in the replacement of the double bond with a methylene bridge (382 aa)
tr|Q1R347|Q1R347_ECOUT	UTI89_C4813 (fabG)	4.02813	1.9579e-06	3-ketoacyl-ACP reductase, FabG (263 aa)
Secondary Metabolites/ Other C Utilization Pathways
tr|Q1RBS9|Q1RBS9_ECOUT	gadB	-7.99264	7.713e-07	Glutamate decarboxylase beta; Converts glutamate to gamma-aminobutyrate (GABA), consuming one intracellular proton in the reaction. The Gad system helps to maintain a near-neutral intracellular pH when cells are exposed to extremely acidic conditions. The ability to survive transit through the acidic conditions of the stomach is essential for successful colonization of the mammalian host by comme…
tr|Q1RBT0|Q1RBT0_ECOUT	xasA	-4.01668	5.4822e-06	Probable glutamate/gamma-aminobutyrate antiporter; Involved in glutamate-dependent acid resistance. Imports glutamate inside the cell while simultaneously exporting to the periplasm the GABA produced by GadA and GadB. The Gad system helps to maintain a near-neutral intracellular pH when cells are exposed to extremely acidic conditions. The ability to survive transit through the acidic conditions …
tr|Q1R586|Q1R586_ECOUT	gadA	-3.46468	6.7e-09	Glutamate decarboxylase alpha; Converts glutamate to gamma-aminobutyrate (GABA), consuming one intracellular proton in the reaction. The Gad system helps to maintain a near-neutral intracellular pH when cells are exposed to extremely acidic conditions. The ability to survive transit through the acidic conditions of the stomach is essential for successful colonization of the mammalian host by comm…
tr|Q1R725|Q1R725_ECOUT	glcB	-3.09872	5.2788e-06	Malate synthase G; Involved in the glycolate utilization. Catalyzes the condensation and subsequent hydrolysis of acetyl-coenzyme A (acetyl-CoA) and glyoxylate to form malate and CoA (723 aa)
tr|Q1R902|Q1R902_ECOUT;tr|Q1R2Q5|Q1R2Q5_ECOUT	UTI89_C2696 (dsdX)	-3.06905	6.6986e-06	D-serine transporter DsdX; A D-serine-specific transporter, may function as a H(+) symporter (445 aa)
tr|Q1RCP1|Q1RCP1_ECOUT	ycgC (dhaM)	-2.95683	7.17318e-05	Component of the dihydroxyacetone kinase complex, which is responsible for the phosphoenolpyruvate (PEP)-dependent phosphorylation of dihydroxyacetone. DhaM serves as the phosphoryl donor.(472 aa)
tr|Q1R261|Q1R261_ECOUT	deoA	-2.86094	0.00502029	Thymidine phosphorylase; part of the pathway that utilizes pyrimidine deoxyribonucleoside as a carbon and energy source. Catalyzes the phosphorolysis of thymidine and other pyrimidine 2-deoxyribosides. This enzyme is highly specific for deoxyribose 1-phosphate (440 aa)
tr|Q1RGK2|Q1RGK2_ECOUT	thrA	-2.59418	0.000225418	Bifunctional-aspartokinase I (N-terminal); homoserine dehydrogenase I (C-terminal); Protein involved in threonine , methionine, lysine, and homoserine biosynthetic processes (820 aa)
tr|Q1R841|Q1R841_ECOUT	gabT	-2.5793	0.000100847	4-aminobutyrate aminotransferase GabT; Catalyzes the transfer of the amino group from gamma-aminobutyrate (GABA) to alpha-ketoglutarate (KG) to yield succinic semialdehyde (SSA); Belongs to the class-III pyridoxal-phosphate-dependent aminotransferase family (426 aa)
sp|Q1R844|CSID_ECOUT	csiD	-2.26622	3.71549e-05	Protein CsiD; May be involved in the control of utilization of gamma-aminobutyric acid (GABA); Belongs to the CsiD family (325 aa)
tr|Q1R507|Q1R507_ECOUT	aldB	-2.2268	2.32031e-05	Aldehyde dehydrogenase B; Catalyzes the NADP-dependent oxidation of diverse aldehydes such as chloroacetaldehyde, acetaldehyde, propionaldehyde, benzaldehyde, mafosfamide, 4- hydroperoxycyclophosphamide. Its preferred substrates are acetaldehyde and chloroacetaldehyde (512 aa)
sp|Q1R4G6|ILVD_ECOUT	ilvD	-2.06943	7.405e-06	Dihydroxy-acid dehydratase; involved in biosynthesis isoleucine and valine (616 aa)
tr|Q1RFJ5|Q1RFJ5_ECOUT	codA	-1.99176	5e-08	Cytosine deaminase; Catalyzes the hydrolytic deamination of cytosine to uracil. Is involved in the pyrimidine salvage pathway, which allows the cell to utilize cytosine for pyrimidine nucleotide synthesis. Is also able to catalyze the deamination of isoguanine, a mutagenic oxidation product of adenine in DNA, and isocytosine. To a lesser extent, also catalyzes the conversion of 5- fluorocytosine …
tr|Q1R300|Q1R300_ECOUT;tr|Q1R305|Q1R305_ECOUT	argI	-1.96756	0.00652387	Ornithine carbamoyltransferase subunit I; Reversibly catalyzes the transfer of the carbamoyl group from carbamoyl phosphate (CP) to the N(epsilon) atom of ornithine (ORN) to produce L-citrulline, which is a substrate for argininosuccinate synthetase, the enzyme involved in the final step in arginine biosynthesis (334 aa)
tr|Q1RF47|Q1RF47_ECOUT	ybaS (glsA)	-1.95634	8.75287e-05	Putative glutaminase GlsA; Protein involved in cellular amino acid catabolic process (310 aa)
tr|Q1R842|Q1R842_ECOUT	gabD	-1.87146	0.000227456	Succinate-semialdehyde dehydrogenase [NADP(+)] GabD; Catalyzes the NADP(+)-dependent oxidation of succinate semialdehyde to succinate. It appears to be important for nitrogen metabolism under N limitation conditions (482 aa)
tr|Q1RFK4|Q1RFK4_ECOUT	yahK	-1.86591	0.000744364	Aldehyde reductase YahK; Catalyzes the reduction of a wide range of aldehydes into their corresponding alcohols. Has a strong preference for NADPH over NADH as the electron donor. Cannot use a ketone as a substrate. Is a major source of NADPH-dependent aldehyde reductase activity in E. coli. The in vivo functions of YahK has yet to be determined; Belongs to the zinc-containing alcohol dehydrogena…
tr|Q1RBZ9|Q1RBZ9_ECOUT	aldA	-1.53335	0.011216	Lactaldehyde dehydrogenase; Acts on lactaldehyde as well as other aldehydes (479 aa)
sp|Q1R7T5|CYSI_ECOUT	cysI	-1.48911	0.0016498	Component of the sulfite reductase complex that catalyzes the 6-electron reduction of sulfite to sulfide. This is one of several activities required for the biosynthesis of L- cysteine from sulfate; Belongs to the nitrite and sulfite reductase 4Fe-4S domain family (570 aa)
tr|Q1RGK0|Q1RGK0_ECOUT	thrC	-1.36042	0.000201329	Threonine synthase; Catalyzes the gamma-elimination of phosphate from L- phosphohomoserine and the beta-addition of water to produce L- threonine. To a lesser extent, is able to slowly catalyze the deamination of L-threonine into alpha-ketobutyrate and that of L- serine and 3-chloroalanine into pyruvate. Is also able to rapidly convert vinylglycine to threonine, which proves that the pyridoxal p-…
tr|Q1R6Y5|Q1R6Y5_ECOUT	dkgA	-1.31075	0.000101216	2,5-diketo-D-gluconic acid reductase A; Catalyzes the reduction of 2,5-diketo-D-gluconic acid (25DKG) to 2-keto-L-gulonic acid (2KLG). It is also capable of stereoselective -keto ester reductions on ethyl acetoacetate and other 2-substituted derivatives (275 aa)
tr|Q1RBS4|Q1RBS4_ECOUT	ydeN	-1.23855	3.3013e-06	Protein involved in sulfur metabolic process (571 aa)
sp|Q1R4I8|ASNA_ECOUT	asnA	-1.23149	0.0663718	Aspartate--ammonia ligase; involved in L-asparagine biosynthesis (330 aa)
tr|Q1RBU0|Q1RBU0_ECOUT	adhP	-1.17933	0.00308324	Member of the zinc-containing alcohol dehydrogenase family; Preferred specificity is towards 1-propanol (346 aa)
tr|Q1RDS5|Q1RDS5_ECOUT	pepN	-1.08955	1.7706e-06	Aminopeptidase N is involved in the degradation of intracellular peptides generated by protein breakdown during normal growth as well as in response to nutrient starvation (870 aa)
tr|Q1R486|Q1R486_ECOUT	udp	-1.06736	6.61408e-05	Uridine phosphorylase; Catalyzes the reversible phosphorylytic cleavage of uridine and deoxyuridine to uracil and ribose- or deoxyribose-1- phosphate. The produced molecules are then utilized as carbon and energy sources or in the rescue of pyrimidine bases for nucleotide synthesis (217 aa)
tr|Q1R4G7|Q1R4G7_ECOUT	ilvE	-1.05784	0.00507652	Branched-chain-amino-acid aminotransferase; Acts on leucine, isoleucine and valine (309 aa)
tr|Q1RCQ6|Q1RCQ6_ECOUT	dadX	-1.03362	0.000512681	Alanine racemase, Catalyzes the interconversion of L-alanine and D-alanine. May also act on other amino acids (356 aa)
sp|Q1RFY9|METN_ECOUT	metN	1.07813	0.00103342	Part of the ABC transporter complex MetNIQ involved in methionine import. Responsible for energy coupling to the transport system (343 aa)
tr|Q1RFZ0|Q1RFZ0_ECOUT	metI	1.18438	7.7023e-06	D-methionine transport system permease protein MetI; Part of the binding-protein-dependent transport system for D-methionine and the toxic methionine analog alpha-methyl-methionine (217 aa)
sp|Q1RAM1|DCYD_ECOUT	dcyD	1.44211	1.9046e-06	D-cysteine desulfhydrase; D-cysteine desulfhydrase; involved in utilization of D-cysteine as a source of sulfur. The enzyme also protects the cell from growth inhibition caused by D-cysteine, which interferes with isoleucine, leucine, and valine biosynthesis via inhibition of threonine deaminase (328 aa) (328 aa)
tr|Q1R9B3|Q1R9B3_ECOUT	yfcE	1.85518	6.849e-07	Phosphodiesterase YfcE; The physiological substrate is unknown (184 aa)
sp|Q1R420|FDHD_ECOUT	fdhD	2.0385	3.139e-07	Sulfur carrier protein FdhD; Required for formate dehydrogenase (FDH) activity. Acts as a sulfur carrier protein that transfers sulfur from IscS to the molybdenum cofactor prior to its insertion into FDH. Specifically interacts with IscS and stimulates its cysteine desulfurase activity. Also binds the molybdenum cofactor. Required for activity of formate dehydrogenase N (FDH-N), formate dehydroge…
tr|Q1R330|Q1R330_ECOUT	ytfP	2.40018	3.66813e-05	Gamma-glutamylcyclotransferase family protein YtfP; May play a role in persister cell formation (113 aa)
tr|Q1R902|Q1R902_ECOUT;tr|Q1R2Q5|Q1R2Q5_ECOUT	UTI89_C2696 (dsdX)	-2.67146	0.000153234	D-serine transporter DsdX; A D-serine-specific transporter, may function as a H(+) symporter (445 aa)
tr|Q1RBG1|Q1RBG1_ECOUT	ydgR (dtpA)	-2.13813	0.000315008	Dipeptide and tripeptide permease A; Proton-dependent permease that transports di- and tripeptides as well as structurally related peptidomimetics such as aminocephalosporins into the cell. Has a clear preference for dipeptides and tripeptides composed of L-amino acids, and discriminates dipeptides on the basis of the position of charges within the substrate; Belongs to the PTR2/POT transporter (…
sp|Q1R4G3|ILVC_ECOUT	ilvC	-1.82232	4.14625e-05	Ketol-acid reductoisomerase (IlvC, KARI) carries out two analogous reactions in the parallel biosynthetic pathways for the amino acids isoleucine and valine, converting 2-acetolactate to 2,3-dihydroxy-3-methylbutanoate (also known as 2,3-dihydroxy-isovalerate) and 2-aceto-2-hydroxy-butanoate to 2,3-dihydroxy-3-methylpentanoate (also known as 2,3-dihydroxy-3-methylvalerate) (491 aa)
tr|Q1RGF0|Q1RGF0_ECOUT	folA	2.57253	1.13075e-05	Dihydrofolate reductase; Key enzyme in folate metabolism. Catalyzes an essential reaction for de novo glycine and purine synthesis, and for DNA precursor synthesis. Inhibited by trimethoprim (159 aa)
Translation/Ribosome-associated factors
tr|Q1R4Z5|Q1R4Z5_ECOUT	yibL	-2.4886	9.1887e-06	YibL family ribosome-associated protein (120 aa)
tr|Q1R5N7|Q1R5N7_ECOUT	hlsR (hsp15)	-1.81285	0.0014974	Highly conserved heat shock protein with DNA and RNA binding activity, involved in the recycling of free 50S ribosomal subunits that still carry a nascent chain (133 aa)
tr|Q1R387|Q1R387_ECOUT	hflX	-1.59872	7.57306e-05	GTPase HflX; GTPase that associates with the 50S ribosomal subunit and may have a role during protein synthesis or ribosome biogenesis. Exhibits ATPase activity in vitro (426 aa)
tr|Q1R2F6|Q1R2F6_ECOUT	yjiA (cobW)	-1.50458	0.00763135	P-loop GTPase YjiA (CobW); affects levels of stop codon readthrough and is induced in response to genotoxic stess (318 aa)
tr|Q1RC99|Q1RC99_ECOUT	yciL (rluB)	1.09045	2.9977e-05	Ribosomal large subunit pseudouridine synthase B (RluB); Responsible for synthesis of pseudouridine from uracil- 2605 in 23S ribosomal RNA (291 aa)
tr|Q1R2D2|Q1R2D2_ECOUT	rimI	1.11892	3.909e-07	Ribosomal-protein-alanine acetyltransferase; This enzyme acetylates the N-terminal alanine of ribosomal protein S18 (148 aa)
tr|Q1RBS8|Q1RBS8_ECOUT	pqqL	1.13191	9.461e-07	Putative zinc protease; may be involved in ferredoxin uptake and may affect translation and ribosome biogenesis. Appears to promote ExPEC fitness during systemic infections (931 aa)
tr|Q1RAY4|Q1RAY4_ECOUT	UTI89_C2004 (yoaB)	1.07296	1.0745e-06	Putative RidA/RutC family protein, related to translation inititation inhibitor YoaB; may affect biofilm formation (130 aa)
tRNA/RNA-associated
sp|Q1RD70|YCEF1_ECOUT	yceF1 (yceF)	-2.63609	4.368e-07	Putative 7-methyl-GTP pyrophosphatase; may help prevent unspecific incorporation of modified bases into RNAs (194 aa)
tr|Q1R5N7|Q1R5N7_ECOUT	hlsR (hsp15)	-1.81285	0.0014974	Highly conserved heat shock protein with DNA and RNA binding activity, involved in the recycling of free 50S ribosomal subunits that still carry a nascent chain (133 aa)
sp|Q1R388|HFQ_ECOUT	hfq	-1.49319	0.000226682	RNA chaperone that binds small regulatory RNA (sRNAs) and mRNAs to facilitate mRNA translational regulation in response to envelope stress, environmental stress and changes in metabolite concentrations. Involved in the regulation of stress responses mediated by the sigma factors RpoS, sigma-E and sigma-32. Binds with high specificity to tRNAs (352 aa)
tr|Q1R3D0|Q1R3D0_ECOUT	lysU	-1.3835	0.000777537	Heat-inducible Lysine-tRNA ligase; Also can synthesize a number of adenyl dinucleotides (in particular AppppA). These dinucleotides have been proposed to act as modulators of the heat-shock response and stress response; Belongs to the class-II aminoacyl-tRNA synthetase family (514aa)
sp|Q1RBF8|SYY_ECOUT	tyrS	1.03737	0.000156686	Tyrosine--tRNA ligase; Catalyzes the attachment of L-tyrosine to tRNA(Tyr) in a two-step reaction: tyrosine is first activated by ATP to form Tyr- AMP and then transferred to the acceptor end of tRNA(Tyr). Also mischarges tRNA(Tyr) with D-tyrosine, although Vmax is much lower (328 aa)
tr|Q1RB81|Q1RB81_ECOUT	pheS	1.36207	2.22397e-05	Phenylalanine tRNA synthetase, alpha-subunit (331 aa)
tr|Q1R8H5|Q1R8H5_ECOUT	yfhC (tadA)	-1.738	2.76841e-05	tRNA-specific adenosine deaminase (TadA); Catalyzes the deamination of adenosine to inosine (A-to-I) at the wobble position 34 of tRNA(Arg2) and also involved in A-to-I editing of a select group of mRNAs. Belongs to the cytidine and deoxycytidylate deaminase family (167 aa)
Envelope/Transporters
tr|Q1R8I1|Q1R8I1_ECOUT	yfhA (glrR)	-4.34693	3.338e-07	Transcriptional regulatory protein GlrR; Member of the two-component regulatory system GlrR/GlrK that up-regulates transcription of the glmY sRNA when cells enter the stationary growth phase. Regulates glmY transcription by binding to three conserved sites in the purL-glmY intergenic region, and acts as a decoy to sequester RNA-binding protein RapZ (444 aa)
tr|Q1R5B1|Q1R5B1_ECOUT	slp	-3.82385	3.66805e-05	Outer membrane protein Slp; The induction of Slp may help to stabilize the outer membrane during carbon starvation and stationary phase, associated with acid and osmotic stress respsonses (188 aa)
tr|Q1R902|Q1R902_ECOUT;tr|Q1R2Q5|Q1R2Q5_ECOUT	UTI89_C2696 (dsdX)	-3.06905	6.6986e-06	D-serine transporter DsdX; A D-serine-specific transporter, may function as a H(+) symporter (445 aa)
tr|Q1R2W6|Q1R2W6_ECOUT	papA	-2.891	1.3842e-05	Major pilin subunit of P pili (187 aa)
sp|Q1R9G2|ARNB_ECOUT	arnB	-2.8524	2.006e-06	UDP-4-amino-4-deoxy-L-arabinose--oxoglutarate aminotransferase; Catalyzes the conversion of UDP-4-keto-arabinose (UDP- Ara4O) to UDP-4-amino-4-deoxy-L-arabinose (UDP-L-Ara4N). The modified arabinose is attached to lipid A and is required for resistance to polymyxin and cationic antimicrobial peptides (379 aa)
tr|Q1R3Q2|Q1R3Q2_ECOUT	malE	-2.49497	0.0141816	Maltose-binding periplasmic protein; Involved in the high-affinity maltose membrane transport system MalEFGK. Initial receptor for the active transport of and chemotaxis toward maltooligosaccharides; Belongs to the bacterial solute-binding protein 1 family (396 aa)
tr|Q1R6D6|Q1R6D6_ECOUT	yrbI (kdsC)	-2.45302	2.37449e-05	3-deoxy-D-manno-octulosonate 8-phosphate phosphatase KdsC; Involved in the biosynthesis of lipopolysaccharides (LPSs), but is not essential. Catalyzes the hydrolysis of 3-deoxy-D-manno-octulosonate 8-phosphate (KDO 8-P) to 3-deoxy-D-manno-octulosonate (KDO) and inorganic phosphate (188 aa)
sp|Q1R3Q1|MALK_ECOUT	malK	-2.31519	0.00493211	Maltose/maltodextrin import ATP-binding protein MalK; Part of the ABC transporter complex MalEFGK involved in maltose/maltodextrin import. Responsible for energy coupling to the transport system; Belongs to the ABC transporter superfamily. Maltooligosaccharide importer (TC 3.A.1.1.1) family (371 aa)
tr|Q1R496|Q1R496_ECOUT	UTI89_C4401 (murR)	-2.12245	1.77049e-05	MurR/RpiR family transcriptional regulator, involved in catabolism of the bacterial cell wall sugar N-acetylmuramic acid (MurNAc) obtained either from the environment or from the endogenous cell wall (281 aa)
tr|Q1R4W3|Q1R4W3_ECOUT	rfaP (waaP)	-2.11101	0.000133502	Lipopolysaccharide core heptose(I) kinase RfaP; Catalyzes the phosphorylation of heptose(I) of the outer membrane lipopolysaccharide core (265 aa)
tr|Q1RCI3|Q1RCI3_ECOUT	tonB	-2.0613	1.5509e-05	Protein TonB; Interacts with outer membrane receptor proteins that carry out high-affinity binding and energy dependent uptake into the periplasmic space of specific substrates such as cobalamin, and various iron compounds (such as iron dicitrate, enterochelin, aerobactin, etc.). In the absence of TonB these receptors bind their substrates but do not carry out active transport. TonB also interact…
sp|Q1R9G0|ARNA_ECOUT	arnA	-2.04024	3.99854e-05	Bifunctional polymyxin resistance protein ArnA; Bifunctional enzyme that catalyzes the oxidative decarboxylation of UDP-glucuronic acid (UDP-GlcUA) to UDP-4-keto- arabinose (UDP-Ara4O) and the addition of a formyl group to UDP-4- amino-4-deoxy-L-arabinose (UDP-L-Ara4N) to form UDP-L-4-formamido- arabinose (UDP-L-Ara4FN). The modified arabinose is attached to lipid A and is required for resistance…
tr|Q1R7W7|Q1R7W7_ECOUT	UTI89_C3095	-1.97205	0.000118581	Potential molybdenum-pterin-binding-protein, transporter (155 aa)
tr|Q1R7N0|Q1R7N0_ECOUT	UTI89_C3182	-1.93948	3.85292e-05	YgdI/YgdR family lipoprotein (76 aa)
tr|Q1R2J8|Q1R2J8_ECOUT	fimC	-1.93601	2.1299e-06	Chaperone protein FimC; Required for the biogenesis of type 1 fimbriae. Binds and facilitates assembly of FimH adhesin and pilin subunits (241 aa)
tr|Q1R8L2|Q1R8L2_ECOUT	yfhM	-1.89906	2.07572e-05	lipoprotein YfhM, alpha-2-macroglobulin, may protect the bacterial cell from host peptidases (1653 aa)
tr|Q1R4X0|Q1R4X0_ECOUT	rfaC (waaC)	-1.76251	7.4836e-05	Lipopolysaccharide heptosyltransferase 1; Heptose transfer to the lipopolysaccharide core. It transfers the innermost heptose to [4’-P](3-deoxy-D-manno- octulosonic acid)2-IVA (319 aa)
tr|Q1R385|Q1R385_ECOUT	hflC	-1.72709	3.17996e-05	Modulator of FtsH protease HflC; HflC and HflK help govern the stability of phage lambda cII protein, and thereby control the lysogenization frequency of phage lambda. HflKC inhibits the SecY-degrading activity of FtsH, possibly helping quality control of integral membrane proteins; Belongs to the band 7/mec-2 family. HflC subfamily (334 aa)
tr|Q1R386|Q1R386_ECOUT	hflK	-1.65367	3.11223e-05	Modulator of FtsH protease HflK; HflC and HflK help govern the stability of phage lambda cII protein, and thereby control the lysogenization frequency of phage lambda. HflKC inhibits the SecY-degrading activity of FtsH, possibly helping quality control of integral membrane proteins; Belongs to the band 7/mec-2 family and HflK subfamily (419 aa)
tr|Q1R573|Q1R573_ECOUT	yhjL (bcsC)	-1.57321	4.68745e-05	Cellulose synthase operon protein C; Required for maximal bacterial cellulose synthesis (1157 aa)
tr|Q1R5N9|Q1R5N9_ECOUT	yrfF (igaA)	-1.40585	0.000332506	Putative dehydrogenase; Homolog of intracellular growth attenuator protein IgaA; membrane protein (711 aa)
tr|Q1R3E8|Q1R3E8_ECOUT	yjdB (eptA)	-1.39258	0.00117245	Phosphoethanolamine transferase EptA; Catalyzes the addition of a phosphoethanolamine moiety to the lipid A. The phosphoethanolamine modification is required for resistance to polymyxin (562 aa)
tr|Q1R5A7|Q1R5A7_ECOUT	chuA	-1.35045	0.00117275	Outer membrane hemin receptor (660 aa)
sp|Q1R5R8|TSGA_ECOUT	tsgA	-1.34118	9.3449e-06	Putative transporter (393 aa)
tr|Q1R4K7|Q1R4K7_ECOUT	pstS	-1.31031	0.0195707	Phosphate-binding protein PstS; Part of the ABC transporter complex PstSACB involved in phosphate import (346 aa)
tr|Q1R2F4|Q1R2F4_ECOUT	yjiY	-1.28049	0.00914762	Inner membrane protein YjiY; Part of a nutrient-sensing regulatory network composed of the two-component regulatory systems BtsS/BtsR and YpdA/YpdB, and their respective target proteins, YjiY and YhjX (721 aa)
tr|Q1R2K2|Q1R2K2_ECOUT	fimB	-1.25273	0.0049364	FimB is one of the 2 regulatory proteins which control the phase variation of type 1 fimbriae in E. coli. These proteins mediate the periodic inversion of a 300bp DNA segment that harbors the promoter for the fimbrial structural gene, FimA. FimB switches FimA on (200 aa)
tr|Q1RBB4|Q1RBB4_ECOUT	sufC	-1.16005	1.89577e-05	Probable ATP-dependent transporter; The SufBCD complex acts synergistically with SufE to stimulate the cysteine desulfurase activity of SufS. The SufBCD complex contributes to the assembly or repair of oxygen-labile iron-sulfur clusters under oxidative stress. May facilitate iron uptake from extracellular iron chelators under iron limitation (248 aa)
tr|Q1R4W2|Q1R4W2_ECOUT	rfaG (waaG)	-1.14358	0.00327838	Lipopolysaccharide core biosynthesis protein; Involved in the addition of the first glucose residue to the lipopolysaccharide core (374 aa)
tr|Q1R4T6|Q1R4T6_ECOUT	yicH	-1.10598	0.00754766	AsmA domain-containing membrane protein; may be involved in assembly of outer membrane proteins (577 aa)
tr|Q1RAK3|Q1RAK3_ECOUT	fliF	1.02248	0.0303787	Flagellar M-ring protein; The M ring may be actively involved in energy transduction (352 aa)
tr|Q1REZ8|Q1REZ8_ECOUT	ompT	1.05561	7.577e-07	Outer membrane protein 3b (A), protease VII; aspartic-type endopeptidase activity (317 aa)
tr|Q1RCR8|Q1RCR8_ECOUT	ycgK (pliG)	1.07325	0.00327815	Inhibits activity of g-type lysozyme, which confers increased lysozyme tolerance to the bacterium (PliG) (133 aa)
sp|Q1RFY9|METN_ECOUT	metN	1.07813	0.00103342	Part of the ABC transporter complex MetNIQ involved in methionine import. Responsible for energy coupling to the transport system (343 aa)
tr|Q1RCX7|Q1RCX7_ECOUT	ybcU (borD)	1.07885	0.00168726	Similar to BorD, a lipoprotein that is expressed under aerobic and anaerobic conditions; expression responds to the availability of Mg2+ in the external environment and is under the direct control of the PhoPQ two-component system (113 aa)
tr|Q1R9G5|Q1R9G5_ECOUT	yfaZ	1.1183	0.000373156	Putative outer membrane protein (187 aa)
tr|Q1RFZ0|Q1RFZ0_ECOUT	metI	1.18438	7.7023e-06	D-methionine transport system permease protein MetI; Part of the binding-protein-dependent transport system for D-methionine and the toxic methionine analog alpha-methyl-methionine (217 aa)
tr|Q1RDS8|Q1RDS8_ECOUT	ompF	1.2478	0.000337837	Outer membrane protein F; Forms pores that allow passive diffusion of small molecules across the outer membrane T2 (362 aa)
sp|Q1RAS6|ZNUC_ECOUT	znuC	1.54819	3.04046e-05	Zinc import ATP-binding protein ZnuC; Part of the ABC transporter complex ZnuABC involved in zinc import. Responsible for energy coupling to the transport system; Belongs to the ABC transporter superfamily. Zinc importer (TC 3.A.1.15.5) family (251 aa)
sp|Q1RBD2|MDTK_ECOUT	mdtK	1.60535	7.72913e-05	Multidrug resistance protein MdtK; Multidrug efflux pump that probably functions as a Na(+)/drug antiporter. Confers resistance to many drugs such as fluoroquinolones (norfloxacin, ciprofloxacin, enoxacin) and tetraphenylphosphonium ion (TPP). Also to deoxycholate, doxorubicin, trimethoprim, chloramphenicol, fosfomycin, ethidium bromide and benzalkonium. Also able to export peptides; when overexp…
tr|Q1RB73|Q1RB73_ECOUT	ydiY (ompG)	2.34817	4.80557e-05	Possible outer membrane protein G (OmpG) homologue, may be acid inducible (252 aa)
tr|Q1R6S6|Q1R6S6_ECOUT	ygiM (ecfG, htrG)	2.55128	0.000951033	SH3b domain-containing protein, hypothetical inner membrane signal transduction protein; may be regulated by RpoE (206 aa)
tr|Q1R498|Q1R498_ECOUT	UTI89_C4399 (ptsG)	3.06244	0.000225266	PTS system glucose-specific transporter subunit IIBC, EIICB-Glc (502 aa)
tr|Q1RCH8|Q1RCH8_ECOUT	ompW	-2.75587	2.09794e-05	Outer membrane protein W; Acts as a receptor for colicin S4 (212 aa)
tr|Q1R902|Q1R902_ECOUT;tr|Q1R2Q5|Q1R2Q5_ECOUT	UTI89_C2696 (dsdX)	-2.67146	0.000153234	D-serine transporter DsdX; A D-serine-specific transporter, may function as a H(+) symporter (445 aa)
tr|Q1RET4|Q1RET4_ECOUT	tatE	-2.41538	1.52121e-05	Sec-independent protein translocase protein TatE; Part of the twin-arginine translocation (Tat) system that transports large folded proteins containing a characteristic twin-arginine motif in their signal peptide across membranes. TatE shares overlapping functions with TatA; Belongs to the TatA/E family. TatE subfamily (67 aa)
tr|Q1RBG1|Q1RBG1_ECOUT	ydgR (dtpA)	-2.13813	0.000315008	Dipeptide and tripeptide permease A; Proton-dependent permease that transports di- and tripeptides as well as structurally related peptidomimetics such as aminocephalosporins into the cell. Has a clear preference for dipeptides and tripeptides composed of L-amino acids, and discriminates dipeptides on the basis of the position of charges within the substrate; Belongs to the PTR2/POT transporter (…
tr|Q1R2K2|Q1R2K2_ECOUT	fimB	-1.51327	0.00255237	Type 1 fimbriae regulatory protein FimB; FimB is one of the 2 regulatory proteins which control the phase variation of type 1 fimbriae in E.coli. These proteins mediate the periodic inversion of a 300bp DNA segment that harbors the promoter for the fimbrial structural gene, FimA. FimB switches FimA on (200 aa)
tr|Q1RAQ6|Q1RAQ6_ECOUT	flhA	-1.45884	0.000226734	Flagellar biosynthesis protein; Required for formation of the rod structure of the flagellar apparatus. Together with FliI and FliH, may constitute the export apparatus of flagellin (717 aa)
tr|Q1R5M5|Q1R5M5_ECOUT	feoB	-1.34432	0.00977462	Ferrous iron transmembrane transporter (777 aa)
tr|Q1R573|Q1R573_ECOUT	yhjL (bcsC)	-1.33896	0.00175986	Cellulose synthase operon protein C; Required for maximal bacterial cellulose synthesis (1157 aa)
tr|Q1RC34|Q1RC34_ECOUT	ynaI	-1.20214	3.8963e-06	MscS family inner membrane protein YnaI; Low conductance mechanosensitive channel that protects cells against hypoosmotic stress when highly overexpressed (343 aa)
tr|Q1RD78|Q1RD78_ECOUT	flgH	-1.1182	3.3781e-06	Assembles around the flagellar rod to form the L-ring and probably protects the motor/basal body from shearing forces during rotation (237 aa)
tr|Q1RDM4|Q1RDM4_ECOUT	torS	6.02285	2.3e-09	Sensor protein TorS; Member of the two-component regulatory system TorS/TorR involved in the anaerobic utilization of trimethylamine-N-oxide (TMAO). Detects the presence of TMAO in the medium and, in response, activates TorR via a four-step phosphorelay. When TMAO is removed, TorS can dephosphorylate TorR, probably by a reverse phosphorelay involving His-860 and Asp-733 (914 aa)
Transcriptional regulators
tr|Q1R8I1|Q1R8I1_ECOUT	yfhA (glrR)	-4.34693	3.338e-07	Transcriptional regulatory protein GlrR; Member of the two-component regulatory system GlrR/GlrK that up-regulates transcription of the glmY sRNA when cells enter the stationary growth phase. Regulates glmY transcription by binding to three conserved sites in the purL-glmY intergenic region, and acts as a decoy to sequester RNA-binding protein RapZ (444 aa)
tr|Q1R496|Q1R496_ECOUT	UTI89_C4401 (murR)	-2.12245	1.77049e-05	MurR/RpiR family transcriptional regulator, involved in catabolism of the bacterial cell wall sugar N-acetylmuramic acid (MurNAc) obtained either from the environment or from the endogenous cell wall (281 aa)
tr|Q1R8C7|Q1R8C7_ECOUT	UTI89_C2931 (yhbH)	-1.3277	0.0308249	Putative YhbH sigma 54 modulator (113 aa)
tr|Q1R7V1|Q1R7V1_ECOUT	rpoS	-1.3276	0.0028553	RNA polymerase sigma factor; master transcriptional regulator of the stationary phase and the general stress response (342 aa)
tr|Q1R2F4|Q1R2F4_ECOUT	yjiY	-1.28049	0.00914762	Inner membrane protein YjiY; Part of a nutrient-sensing regulatory network composed of the two-component regulatory systems BtsS/BtsR and YpdA/YpdB, and their respective target proteins, YjiY and YhjX (721 aa)
tr|Q1R2K2|Q1R2K2_ECOUT	fimB	-1.25273	0.0049364	FimB is one of the 2 regulatory proteins which control the phase variation of type 1 fimbriae in E. coli. These proteins mediate the periodic inversion of a 300bp DNA segment that harbors the promoter for the fimbrial structural gene, FimA. FimB switches FimA on (200 aa)
tr|Q1R833|Q1R833_ECOUT	stpA	-1.08926	0.00138958	A DNA-binding protein that acts in a fashion similar to H-NS protein upon overexpression, represses a number of genes including the cryptic blg operon, hns, papB and the proU locus (134 aa)
tr|Q1RB09|Q1RB09_ECOUT	yeaG	-1.03718	0.00606195	AAA_PrkA domain-containing protein; protein kinase activity (644 aa)
tr|Q1RAT1|Q1RAT1_ECOUT	yebK	1.49268	6.57e-07	TH-type transcriptional regulator HexR; Represses the expression of the hex regulon (zwf, eda, glp and gap) (289 aa)
tr|Q1R8X2|Q1R8X2_ECOUT	yfeA (pdeA)	1.69146	1.35108e-05	Putative sensor domain-containing c-di-GMP phosphodiesterase PdeA (729 aa)
tr|Q1R2W2|Q1R2W2_ECOUT	UTI89_C4899	1.89388	0.000106661	Putative transcriptional regulator; HTH LytTR-type domain-containing protein (122 aa)
tr|Q1RC80|Q1RC80_ECOUT	UTI89_C1556 (yciT)	1.92911	0.000101644	DeoR/GlpR-type transcriptional regulator YciT; May indirectly dowregulate expression of malK, malE, pepN and fadA (249 aa)
tr|Q1R6S6|Q1R6S6_ECOUT	ygiM (ecfG, htrG)	2.55128	0.000951033	SH3b domain-containing protein, hypothetical inner membrane signal transduction protein; may be regulated by RpoE (206 aa)
tr|Q1R9C7|Q1R9C7_ECOUT	lrhA	2.62181	1.9918e-05	Probable HTH-type transcriptional regulator LrhA; implicated in regulation of type 1 pili, motility, chemotaxis, and Rpos (312 aa)
tr|Q1RDM4|Q1RDM4_ECOUT	torS	6.02285	2.3e-09	Sensor protein TorS; Member of the two-component regulatory system TorS/TorR involved in the anaerobic utilization of trimethylamine-N-oxide (TMAO). Detects the presence of TMAO in the medium and, in response, activates TorR via a four-step phosphorelay. When TMAO is removed, TorS can dephosphorylate TorR, probably by a reverse phosphorelay involving His-860 and Asp-733 (914 aa)
Motility
tr|Q1RAP7|Q1RAP7_ECOUT	cheA	-1.06602	0.123487	Chemotaxis protein involved in the transmission of sensory signals from the chemoreceptors to the flagellar motors. CheA is autophosphorylated; it can transfer its phosphate group to either CheB or CheY (672 aa)
tr|Q1RAK3|Q1RAK3_ECOUT	fliF	1.02248	0.0303787	Flagellar M-ring protein; The M ring may be actively involved in energy transduction (352 aa)
tr|Q1RAQ6|Q1RAQ6_ECOUT	flhA	-1.45884	0.000226734	Flagellar biosynthesis protein; Required for formation of the rod structure of the flagellar apparatus. Together with FliI and FliH, may constitute the export apparatus of flagellin (717 aa)
tr|Q1RD78|Q1RD78_ECOUT	flgH	-1.1182	3.3781e-06	Assembles around the flagellar rod to form the L-ring and probably protects the motor/basal body from shearing forces during rotation (237 aa)
Other
tr|Q1R8A0|Q1R8A0_ECOUT	UTI89_C2958	-2.62632	8.216e-06	hypothetical protein (97 aa)
tr|Q1R2C8|Q1R2C8_ECOUT	UTI89_C5086	-1.7017	0.000112757	hypothetical protein (331 aa)
tr|Q1R2C8|Q1R2C8_ECOUT	UTI89_C5086	-1.7663	0.000186668	hypothetical protein (331 aa)

## Sheet: Tot Prots - UTI89 & ∆miaA 
Protein ID	Gene	log2 fold change (DmiaA/WT)	P Value
tr|Q1RBS9|Q1RBS9_ECOUT	gadB	-7.99264	7.713e-07
tr|Q1R8I1|Q1R8I1_ECOUT	yfhA (glrR)	-4.34693	3.338e-07
tr|Q1RBT0|Q1RBT0_ECOUT	xasA	-4.01668	5.4822e-06
tr|Q1R5B1|Q1R5B1_ECOUT	slp	-3.82385	3.66805e-05
tr|Q1R3C8|Q1R3C8_ECOUT	cadA	-3.76539	0.00661075
tr|Q1R586|Q1R586_ECOUT	gadA	-3.46468	6.7e-09
tr|Q1R5L7|Q1R5L7_ECOUT	malP	-3.28769	0.0188748
tr|Q1R4M6|Q1R4M6_ECOUT	tnaA	-3.10636	0.125604
tr|Q1R725|Q1R725_ECOUT	glcB	-3.09872	5.2788e-06
tr|Q1R902|Q1R902_ECOUT;tr|Q1R2Q5|Q1R2Q5_ECOUT	UTI89_C2696 (dsdX)	-3.06905	6.6986e-06
tr|Q1RCP1|Q1RCP1_ECOUT	ycgC (dhaM)	-2.95683	7.17318e-05
tr|Q1R2W6|Q1R2W6_ECOUT	papA	-2.891	1.3842e-05
tr|Q1R261|Q1R261_ECOUT	deoA	-2.86094	0.00502029
sp|Q1R9G2|ARNB_ECOUT	arnB	-2.8524	2.006e-06
tr|Q1RFM2|Q1RFM2_ECOUT	betB	-2.8072	0.000341001
tr|Q1R8R5|Q1R8R5_ECOUT	tktB	-2.7508	6.527e-07
sp|Q1RD70|YCEF1_ECOUT	yceF1 (yceF)	-2.63609	4.368e-07
sp|Q1R3Q0|LAMB_ECOUT	lamB	-2.63012	0.00992825
tr|Q1R8A0|Q1R8A0_ECOUT	UTI89_C2958	-2.62632	8.216e-06
tr|Q1R9X5|Q1R9X5_ECOUT	UTI89_C2371	-2.60012	0.0071016
tr|Q1RGK2|Q1RGK2_ECOUT	thrA	-2.59418	0.000225418
tr|Q1R841|Q1R841_ECOUT	gabT	-2.5793	0.000100847
tr|Q1R3Q2|Q1R3Q2_ECOUT	malE	-2.49497	0.0141816
tr|Q1R4Z5|Q1R4Z5_ECOUT	yibL	-2.4886	9.1887e-06
tr|Q1R6D6|Q1R6D6_ECOUT	yrbI (kdsC)	-2.45302	2.37449e-05
sp|Q1R3P7|UBIC_ECOUT	ubiC	-2.38913	3.065e-06
tr|Q1R6P3|Q1R6P3_ECOUT	ygjR	-2.32213	5.23013e-05
sp|Q1R3Q1|MALK_ECOUT	malK	-2.31519	0.00493211
sp|Q1R844|CSID_ECOUT	csiD	-2.26622	3.71549e-05
sp|Q1R466|FADB_ECOUT	fadB	-2.26378	4.043e-07
tr|Q1RBD4|Q1RBD4_ECOUT	cfa	-2.26207	1.30536e-05
tr|Q1R507|Q1R507_ECOUT	aldB	-2.2268	2.32031e-05
tr|Q1R496|Q1R496_ECOUT	UTI89_C4401	-2.12245	1.77049e-05
tr|Q1R4W3|Q1R4W3_ECOUT	rfaP	-2.11101	0.000133502
sp|Q1R4G6|ILVD_ECOUT	ilvD	-2.06943	7.405e-06
tr|Q1RD93|Q1RD93_ECOUT	grxB	-2.06449	0.00785215
sp|Q1RDL3|NQOR_ECOUT	wrbA	-2.06351	9.33614e-05
tr|Q1RCI3|Q1RCI3_ECOUT	tonB	-2.0613	1.5509e-05
sp|Q1R9G0|ARNA_ECOUT	arnA	-2.04024	3.99854e-05
tr|Q1R594|Q1R594_ECOUT	hdeA	-2.00282	1.11349e-05
tr|Q1RFJ5|Q1RFJ5_ECOUT	codA	-1.99176	5e-08
tr|Q1R7W7|Q1R7W7_ECOUT	UTI89_C3095	-1.97205	0.000118581
tr|Q1R300|Q1R300_ECOUT;tr|Q1R305|Q1R305_ECOUT	argI	-1.96756	0.00652387
tr|Q1RF47|Q1RF47_ECOUT	ybaS (glsA)	-1.95634	8.75287e-05
tr|Q1R7N0|Q1R7N0_ECOUT	UTI89_C3182	-1.93948	3.85292e-05
tr|Q1R2J8|Q1R2J8_ECOUT	fimC	-1.93601	2.1299e-06
tr|Q1R8A1|Q1R8A1_ECOUT	UTI89_C2957	-1.92828	3.86e-08
tr|Q1R8L2|Q1R8L2_ECOUT	yfhM	-1.89906	2.07572e-05
tr|Q1R842|Q1R842_ECOUT	gabD	-1.87146	0.000227456
tr|Q1RFK4|Q1RFK4_ECOUT	yahK	-1.86591	0.000744364
tr|Q1R5J8|Q1R5J8_ECOUT	glgP	-1.82117	9.6421e-06
tr|Q1RE54|Q1RE54_ECOUT	poxB	-1.82068	0.000568597
tr|Q1R5N7|Q1R5N7_ECOUT	hlsR (hsp15)	-1.81285	0.0014974
tr|Q1R595|Q1R595_ECOUT	hdeB	-1.79057	0.000142985
tr|Q1R9Z1|Q1R9Z1_ECOUT	yegP	-1.78038	0.000737525
tr|Q1R4X0|Q1R4X0_ECOUT	rfaC	-1.76251	7.4836e-05
tr|Q1R385|Q1R385_ECOUT	hflC	-1.72709	3.17996e-05
sp|Q1REB2|DPS_ECOUT	dps	-1.70441	0.00192632
tr|Q1R2C8|Q1R2C8_ECOUT	UTI89_C5086	-1.7017	0.000112757
tr|Q1R386|Q1R386_ECOUT	hflK	-1.65367	3.11223e-05
tr|Q1R775|Q1R775_ECOUT	yggT	-1.63596	1.004e-07
tr|Q1R387|Q1R387_ECOUT	hflX	-1.59872	7.57306e-05
sp|Q1R7C6|GCST_ECOUT	gcvT	-1.59536	0.00760414
sp|Q1R389|MIAA_ECOUT	miaA	-1.5843	0.00400267
tr|Q1R573|Q1R573_ECOUT	yhjL (bcsC)	-1.57321	4.68745e-05
tr|Q1RBZ9|Q1RBZ9_ECOUT	aldA	-1.53335	0.011216
tr|Q1R2F6|Q1R2F6_ECOUT	yjiA	-1.50458	0.00763135
sp|Q1R388|HFQ_ECOUT	hfq	-1.49319	0.000226682
sp|Q1R7T5|CYSI_ECOUT	cysI	-1.48911	0.0016498
sp|Q1R7C8|GCSP_ECOUT	gcvP	-1.4541	0.000509268
sp|Q1R5J7|GLGA_ECOUT	glgA	-1.45339	0.000204446
tr|Q1R3H3|Q1R3H3_ECOUT	yjcX	-1.45323	8.53855e-05
tr|Q1RG85|Q1RG85_ECOUT	ampE	-1.45272	0.00135444
sp|Q1RDL6|CBPA_ECOUT	cbpA	-1.41502	4.12748e-05
tr|Q1R5N9|Q1R5N9_ECOUT	yrfF	-1.40585	0.000332506
tr|Q1R3E8|Q1R3E8_ECOUT	yjdB	-1.39258	0.00117245
tr|Q1R3D0|Q1R3D0_ECOUT	lysU	-1.3835	0.000777537
tr|Q1RGK0|Q1RGK0_ECOUT	thrC	-1.36042	0.000201329
tr|Q1R5A7|Q1R5A7_ECOUT	chuA	-1.35045	0.00117275
sp|Q1R5R8|TSGA_ECOUT	tsgA	-1.34118	9.3449e-06
tr|Q1R8C7|Q1R8C7_ECOUT	UTI89_C2931	-1.3277	0.0308249
tr|Q1R7V1|Q1R7V1_ECOUT	rpoS	-1.3276	0.0028553
tr|Q1R6Y5|Q1R6Y5_ECOUT	dkgA	-1.31075	0.000101216
tr|Q1R4K7|Q1R4K7_ECOUT	pstS	-1.31031	0.0195707
tr|Q1R2F4|Q1R2F4_ECOUT	yjiY	-1.28049	0.00914762
tr|Q1R4M1|Q1R4M1_ECOUT	yieF	-1.27829	0.000236889
tr|Q1R2K2|Q1R2K2_ECOUT	fimB	-1.25273	0.0049364
tr|Q1RBS4|Q1RBS4_ECOUT	ydeN	-1.23855	3.3013e-06
sp|Q1R4I8|ASNA_ECOUT	asnA	-1.23149	0.0663718
tr|Q1RFN3|Q1RFN3_ECOUT	ykgF	-1.22355	0.00175946
tr|Q1R8R6|Q1R8R6_ECOUT	talA	-1.21122	0.000994298
sp|Q1R5J6|GLGC_ECOUT	glgC	-1.20695	0.000106837
tr|Q1RBU0|Q1RBU0_ECOUT	adhP	-1.17933	0.00308324
tr|Q1R7J4|Q1R7J4_ECOUT	recB	-1.17603	0.00264939
tr|Q1R450|Q1R450_ECOUT	polA	-1.16738	0.000164807
tr|Q1RBB4|Q1RBB4_ECOUT	sufC	-1.16005	1.89577e-05
tr|Q1R4W2|Q1R4W2_ECOUT	rfaG	-1.14358	0.00327838
tr|Q1RDL5|Q1RDL5_ECOUT	agp	-1.13705	1.44506e-05
tr|Q1R4T6|Q1R4T6_ECOUT	yicH	-1.10598	0.00754766
tr|Q1RDS5|Q1RDS5_ECOUT	pepN	-1.08955	1.7706e-06
tr|Q1R833|Q1R833_ECOUT	stpA	-1.08926	0.00138958
sp|Q1R543|GHRB_ECOUT	ghrB	-1.07551	0.000124134
tr|Q1R898|Q1R898_ECOUT	UTI89_C2960	-1.06898	0.000106188
tr|Q1RBW5|Q1RBW5_ECOUT	yncE	-1.06806	0.00254126
tr|Q1R486|Q1R486_ECOUT	udp	-1.06736	6.61408e-05
tr|Q1RAP7|Q1RAP7_ECOUT	cheA	-1.06602	0.123487
tr|Q1R707|Q1R707_ECOUT	gsp	-1.06386	0.00124273
tr|Q1R3F1|Q1R3F1_ECOUT	proP	-1.06262	0.00438281
sp|Q1R3Z9|TPIS_ECOUT	tpiA	-1.06222	7.37431e-05
sp|Q1R260|DEOB_ECOUT	deoB	-1.06073	1.65369e-05
tr|Q1R4G7|Q1R4G7_ECOUT	ilvE	-1.05784	0.00507652
tr|Q1R3N7|Q1R3N7_ECOUT	qor	-1.04936	0.0117459
sp|Q1R2J3|UXUA_ECOUT	uxuA	-1.03849	8.88027e-05
tr|Q1RB09|Q1RB09_ECOUT	yeaG	-1.03718	0.00606195
tr|Q1RCQ6|Q1RCQ6_ECOUT	dadX	-1.03362	0.000512681
tr|Q1R7C9|Q1R7C9_ECOUT;tr|Q1RBN4|Q1RBN4_ECOUT	bglA	-1.00075	2.7658e-05
tr|Q1R9E7|Q1R9E7_ECOUT	elaB	-0.997291	0.00978466
tr|Q1RB06|Q1RB06_ECOUT	yeaJ	-0.994966	1.91168e-05
tr|Q1RAR7|Q1RAR7_ECOUT	yecD	-0.993393	0.00451722
tr|Q1RA40|Q1RA40_ECOUT	wciP	-0.990171	0.00821797
tr|Q1RF83|Q1RF83_ECOUT	tesB	-0.982602	6.3173e-06
tr|Q1REH6|Q1REH6_ECOUT	gpmA	-0.978874	7.00106e-05
tr|Q1R313|Q1R313_ECOUT	mgtA	-0.974806	0.0172821
tr|Q1RA01|Q1RA01_ECOUT	yegD	-0.971571	0.00512096
sp|Q1RA54|HIS1_ECOUT	hisG	-0.967284	0.0004002
sp|Q1R3C4|DSBD_ECOUT	dsbD	-0.963799	0.000767563
tr|Q1R9A9|Q1R9A9_ECOUT	yfcH	-0.950004	4.1674e-06
sp|Q1RB47|ASTD_ECOUT	astD	-0.931831	0.0553418
tr|Q1RD23|Q1RD23_ECOUT	phoP	-0.92871	0.00954687
sp|Q1R309|PYRB_ECOUT	pyrB	-0.926999	0.0118763
tr|Q1RA51|Q1RA51_ECOUT	hisB	-0.912294	0.00405045
tr|Q1RC89|Q1RC89_ECOUT	acnA	-0.910294	0.00563604
tr|Q1R317|Q1R317_ECOUT	treC	-0.909138	0.00705042
tr|Q1R5I7|Q1R5I7_ECOUT	yhhX	-0.903825	0.00946652
tr|Q1R5Y6|Q1R5Y6_ECOUT	bfr	-0.901028	0.00198125
tr|Q1R9N9|Q1R9N9_ECOUT	yejF	-0.898148	0.00442415
sp|Q1RCN4|PTH_ECOUT	pth	-0.897808	0.0184425
tr|Q1RA53|Q1RA53_ECOUT	hisD	-0.89613	0.00260345
tr|Q1RAE0|Q1RAE0_ECOUT	UTI89_C2206	-0.895977	0.000934973
tr|Q1RA57|Q1RA57_ECOUT	UTI89_C2289	-0.895213	0.00146034
tr|Q1R5A8|Q1R5A8_ECOUT	chuS	-0.891318	0.00158713
tr|Q1R2T0|Q1R2T0_ECOUT	UTI89_C4931	-0.884449	0.00483305
tr|Q1RAX1|Q1RAX1_ECOUT	manZ	-0.878908	0.000109302
tr|Q1R3I2|Q1R3I2_ECOUT	UTI89_C4674	-0.875168	0.00196248
tr|Q1R4Z1|Q1R4Z1_ECOUT	lldR	-0.875074	0.000668303
tr|Q1R6M8|Q1R6M8_ECOUT	yqjG	-0.872423	1.61008e-05
tr|Q1R6D1|Q1R6D1_ECOUT	yhbH	-0.86217	0.00184778
tr|Q1RG05|Q1RG05_ECOUT	dnaE	-0.85958	0.0204984
tr|Q1R3J7|Q1R3J7_ECOUT	acs	-0.858747	0.00347758
sp|Q1R3R3|G6PI_ECOUT	pgi	-0.856161	0.000862785
tr|Q1R3Z4|Q1R3Z4_ECOUT	fpr	-0.854639	1.4447e-05
tr|Q1R8N7|Q1R8N7_ECOUT	ppk	-0.854598	0.00112609
tr|Q1RER3|Q1RER3_ECOUT	ybeJ	-0.853214	0.00854331
tr|Q1RF82|Q1RF82_ECOUT	ybaY	-0.850885	0.0824095
tr|Q1R6L9|Q1R6L9_ECOUT	tdcE	-0.848544	4.58194e-05
tr|Q1REX6|Q1REX6_ECOUT	entF	-0.8474	0.000209253
tr|Q1RB55|Q1RB55_ECOUT	osmE	-0.840775	0.00461557
tr|Q1R3A3|Q1R3A3_ECOUT	frdA	-0.839971	0.0408365
tr|Q1R262|Q1R262_ECOUT	deoC	-0.839634	0.00384774
tr|Q1RCQ7|Q1RCQ7_ECOUT	dadA	-0.839618	0.000314361
sp|Q1R3V5|CAPP_ECOUT	ppc	-0.838325	0.000390804
tr|Q1R2V1|Q1R2V1_ECOUT	UTI89_C4910	-0.835459	0.00309205
tr|Q1RAY4|Q1RAY4_ECOUT	UTI89_C2004	-0.829782	1.73532e-05
tr|Q1R3E9|Q1R3E9_ECOUT	basR	-0.828603	0.0128775
sp|Q1RB45|ASTC_ECOUT	astC	-0.81774	0.00399287
tr|Q1RG79|Q1RG79_ECOUT	pdhR	-0.815916	0.000923125
sp|Q1RA48|HIS6_ECOUT	hisF	-0.815888	0.0141874
tr|Q1R269|Q1R269_ECOUT	osmY	-0.802559	0.0109253
tr|Q1R5M5|Q1R5M5_ECOUT	feoB	-0.800479	0.103634
tr|Q1R5G8|Q1R5G8_ECOUT	yhhK	-0.7975	0.00111883
tr|Q1R495|Q1R495_ECOUT	UTI89_C4402	-0.796424	0.000363634
tr|Q1R6N8|Q1R6N8_ECOUT	uxaC	-0.795517	0.0106679
tr|Q1R4P9|Q1R4P9_ECOUT	ibpA	-0.794945	0.102267
tr|Q1R3S9|Q1R3S9_ECOUT	metH	-0.79475	0.0161428
tr|Q1RC32|Q1RC32_ECOUT	ydaA	-0.793612	0.00606824
sp|Q1R4I6|RAVA_ECOUT	ravA	-0.787447	0.000166294
tr|Q1R4X9|Q1R4X9_ECOUT	yibO	-0.781162	0.000242825
tr|Q1R5C1|Q1R5C1_ECOUT	uspA	-0.77902	0.0242367
tr|Q1RFC7|Q1RFC7_ECOUT	ribD	-0.765158	0.00938213
tr|Q1R333|Q1R333_ECOUT	msrA	-0.763195	0.0585011
tr|Q1R565|Q1R565_ECOUT	yhjU	-0.761556	0.00826116
tr|Q1RBH9|Q1RBH9_ECOUT	hdhA	-0.756453	0.0265118
tr|Q1R5W5|Q1R5W5_ECOUT	yjaG	-0.750644	0.00172817
tr|Q1R9U9|Q1R9U9_ECOUT	yehT	-0.749835	0.000574913
tr|Q1REC5|Q1REC5_ECOUT	ybiB	-0.744813	0.0311636
tr|Q1R9D9|Q1R9D9_ECOUT	nuoL	-0.744145	7.68622e-05
tr|Q1R3E1|Q1R3E1_ECOUT	fumB	-0.74367	0.00453884
tr|Q1RBH4|Q1RBH4_ECOUT	ydgJ	-0.741067	2.1453e-06
tr|Q1R259|Q1R259_ECOUT	deoD	-0.734473	5.02034e-05
tr|Q1RBC0|Q1RBC0_ECOUT	pykF	-0.723366	0.00208152
tr|Q1RAP5|Q1RAP5_ECOUT	motA	-0.718031	0.00860596
tr|Q1RAX4|Q1RAX4_ECOUT	manX	-0.715456	7.89248e-05
tr|Q1RAD9|Q1RAD9_ECOUT	UTI89_C2207	-0.711263	0.000537842
tr|Q1R6A5|Q1R6A5_ECOUT	degQ	-0.709414	0.00612061
tr|Q1RBT5|Q1RBT5_ECOUT	osmC	-0.707364	0.0036443
tr|Q1RD25|Q1RD25_ECOUT	UTI89_C1257	-0.703717	0.0123209
tr|Q1R5L9|Q1R5L9_ECOUT	gntT	-0.702224	0.0144896
tr|Q1R7P7|Q1R7P7_ECOUT	ygdH	-0.701857	0.0107671
sp|Q1R4V8|FPG_ECOUT	mutM	-0.699916	0.0299535
sp|Q1RD90|YCEH_ECOUT	yceH	-0.694365	0.00406051
sp|Q1RBF9|PDXY_ECOUT	pdxY	-0.693895	0.00251754
tr|Q1R4K6|Q1R4K6_ECOUT	glmS	-0.692634	0.0136885
tr|Q1R6E0|Q1R6E0_ECOUT	yrbE	-0.6907	0.034157
tr|Q1R4X1|Q1R4X1_ECOUT	rfaF	-0.687994	0.0120879
sp|Q1R4Z0|LLDD_ECOUT	lldD	-0.683801	0.0637336
tr|Q1R504|Q1R504_ECOUT	selB	-0.676926	0.000208245
tr|Q1RBY5|Q1RBY5_ECOUT	UTI89_C1651	-0.675679	0.00380599
tr|Q1R7J2|Q1R7J2_ECOUT	recC	-0.674333	0.0454917
tr|Q1R3F0|Q1R3F0_ECOUT	basS	-0.670109	0.0654582
sp|Q1R4I3|RBSA_ECOUT	rbsA	-0.669084	0.0054744
tr|Q1R6F5|Q1R6F5_ECOUT	dacB	-0.666759	0.00927634
tr|Q1R3P9|Q1R3P9_ECOUT	malM	-0.666425	0.00698359
sp|Q1R4J4|ATP6_ECOUT	atpB	-0.665738	0.0737631
tr|Q1RD40|Q1RD40_ECOUT	mfd	-0.660937	0.0029643
tr|Q1R3T2|Q1R3T2_ECOUT	aceA	-0.660049	0.0706258
tr|Q1R732|Q1R732_ECOUT	gspD	-0.656672	0.0805456
sp|Q1R4X4|TDH_ECOUT	tdh	-0.656145	0.000880692
tr|Q1RBE8|Q1RBE8_ECOUT	ydhF	-0.655355	0.00176589
tr|Q1R7Q5|Q1R7Q5_ECOUT	gudD	-0.648938	0.00240514
tr|Q1R6C4|Q1R6C4_ECOUT	arcB	-0.648872	0.0540533
tr|Q1RFN2|Q1RFN2_ECOUT	ykgG	-0.646521	0.000365124
tr|Q1R6C1|Q1R6C1_ECOUT	gltB	-0.645021	0.0412168
sp|Q1R4V9|COAD_ECOUT	coaD	-0.641837	0.0153074
tr|Q1R470|Q1R470_ECOUT	rfaH	-0.632523	0.000515774
tr|Q1R4X3|Q1R4X3_ECOUT	kbl	-0.632335	0.000275505
tr|Q1REQ3|Q1REQ3_ECOUT	asnB	-0.631916	0.0100057
tr|Q1R5A0|Q1R5A0_ECOUT	chuX	-0.631057	0.0221622
tr|Q1REH7|Q1REH7_ECOUT	aroG	-0.625983	0.00912159
tr|Q1R229|Q1R229_ECOUT	nqrC	-0.623464	0.00174523
tr|Q1RFT4|Q1RFT4_ECOUT	pepD	-0.622692	0.000827477
tr|Q1R3R4|Q1R3R4_ECOUT	lysC	-0.620049	0.00151713
tr|Q1R7T3|Q1R7T3_ECOUT	ygcM	-0.615148	0.037119
tr|Q1R9B0|Q1R9B0_ECOUT	folX	-0.607939	0.0153934
tr|Q1RE40|Q1RE40_ECOUT	clpA	-0.606358	0.00340233
sp|Q1R8I4|GLYA_ECOUT	glyA	-0.601461	0.000505982
sp|Q1R7H5|AAS_ECOUT	aas	-0.600941	0.00423956
tr|Q1R8C6|Q1R8C6_ECOUT	pheA	-0.592184	0.0272719
tr|Q1R4I1|Q1R4I1_ECOUT	rbsB	-0.589523	0.000743721
tr|Q1R5T7|Q1R5T7_ECOUT	yheO	-0.589281	0.00379678
tr|Q1RCU3|Q1RCU3_ECOUT	sitA	-0.58773	0.00461716
tr|Q1R963|Q1R963_ECOUT	UTI89_C2635	-0.585328	1.22493e-05
tr|Q1R4I2|Q1R4I2_ECOUT	UTI89_C4305	-0.583713	0.000308108
tr|Q1R5M8|Q1R5M8_ECOUT	greB	-0.581697	0.000548744
tr|Q1REB5|Q1REB5_ECOUT	glnP	-0.580807	0.0017739
tr|Q1RFY3|Q1RFY3_ECOUT	UTI89_C0227	-0.579178	0.0254567
sp|Q1REP9|NAGB_ECOUT	nagB	-0.578075	0.0394208
tr|Q1RDT4|Q1RDT4_ECOUT	mukE	-0.574003	0.000384949
tr|Q1R5M7|Q1R5M7_ECOUT	yhgF	-0.560608	0.000430271
tr|Q1R2S5|Q1R2S5_ECOUT	UTI89_C4936	-0.559395	0.000909371
tr|Q1REY7|Q1REY7_ECOUT	ybdG	-0.557781	0.0789602
tr|Q1R2S4|Q1R2S4_ECOUT	UTI89_C4937	-0.557646	0.00205969
sp|Q1R3P3|LEXA_ECOUT	lexA	-0.557248	0.00264967
tr|Q1R9I1|Q1R9I1_ECOUT	nrdB	-0.552604	0.0037832
tr|Q1R4C4|Q1R4C4_ECOUT	yigA	-0.551532	0.0029688
tr|Q1RFP0|Q1RFP0_ECOUT	UTI89_C0323	-0.54567	0.0284594
tr|Q1R4D2|Q1R4D2_ECOUT	cyaA	-0.543195	0.00238545
tr|Q1RE55|Q1RE55_ECOUT	ybjU	-0.538603	0.00881166
tr|Q1REQ0|Q1REQ0_ECOUT	nagA	-0.537505	0.00816173
tr|Q1R5J3|Q1R5J3_ECOUT	asd	-0.537359	0.00227988
tr|Q1R9R4|Q1R9R4_ECOUT	yeiE	-0.536123	0.0704839
tr|Q1RCI9|Q1RCI9_ECOUT	oppF	-0.534962	0.0254796
tr|Q1R838|Q1R838_ECOUT	ygaU	-0.534552	0.0860475
tr|Q1R686|Q1R686_ECOUT	yhdH	-0.533303	0.0206808
tr|Q1RD85|Q1RD85_ECOUT	flgA	-0.5253	0.00203902
tr|Q1R3N9|Q1R3N9_ECOUT	yjbN	-0.525067	0.00823655
tr|Q1R7G7|Q1R7G7_ECOUT	UTI89_C3248	-0.524961	0.0050542
tr|Q1REI9|Q1REI9_ECOUT	ybgC	-0.518808	0.113247
tr|Q1R208|Q1R208_ECOUT	senB	-0.518421	0.00167866
tr|Q1R9A1|Q1R9A1_ECOUT	purF	-0.517478	0.00522643
tr|Q1R2J2|Q1R2J2_ECOUT	uxuB	-0.513127	0.0112926
tr|Q1R653|Q1R653_ECOUT	yrdA	-0.513052	0.0239536
tr|Q1R423|Q1R423_ECOUT	fdoI	-0.512427	0.00465268
tr|Q1R2F3|Q1R2F3_ECOUT	tsr	-0.512273	0.348554
tr|Q1R846|Q1R846_ECOUT	UTI89_C3012	-0.511586	0.0298866
tr|Q1RG13|Q1RG13_ECOUT	ecfE	-0.510172	0.0172728
tr|Q1R3B0|Q1R3B0_ECOUT	ecnB	-0.506569	0.144145
tr|Q1RFV0|Q1RFV0_ECOUT	fadE	-0.50316	1.6872e-06
tr|Q1R522|Q1R522_ECOUT	avtA	-0.501852	0.00756745
tr|Q1RA42|Q1RA42_ECOUT	wbdM	-0.500332	0.000390628
tr|Q1RBD1|Q1RBD1_ECOUT	ydhQ	-0.498029	0.00116869
tr|Q1REH5|Q1REH5_ECOUT	galM	-0.495585	0.00954016
sp|Q1RGA7|MURD_ECOUT	murD	-0.495236	0.00385251
tr|Q1REW8|Q1REW8_ECOUT	entE	-0.494007	0.0857391
tr|Q1RC13|Q1RC13_ECOUT	ldhA	-0.493612	0.0492367
sp|Q1R9T0|CDD_ECOUT	cdd	-0.493555	0.017722
tr|Q1R255|Q1R255_ECOUT	serB	-0.492459	0.000733778
tr|Q1R2C2|Q1R2C2_ECOUT;tr|Q1R852|Q1R852_ECOUT	yfdQ2	-0.491231	0.00381978
tr|Q1R5Q1|Q1R5Q1_ECOUT	rpe	-0.487535	0.000675122
sp|Q1R575|DCTA_ECOUT	dctA	-0.485685	0.00564415
tr|Q1RG67|Q1RG67_ECOUT	gcd	-0.485582	0.00488022
sp|Q1R4E1|WECG_ECOUT	wecG	-0.484302	0.000906783
tr|Q1R468|Q1R468_ECOUT	fre	-0.483415	0.000171082
tr|Q1R331|Q1R331_ECOUT	ytfN	-0.481052	0.00989033
sp|Q1R7B4|ARGP_ECOUT	argP	-0.474382	0.000855519
tr|Q1R5B8|Q1R5B8_ECOUT	prlC	-0.472767	0.00506993
tr|Q1R455|Q1R455_ECOUT	dsbA	-0.472395	0.0135263
tr|Q1R9R7|Q1R9R7_ECOUT	cirA	-0.471767	0.00663905
tr|Q1R3Y4|Q1R3Y4_ECOUT	ftsN	-0.471476	0.00210652
sp|Q1R5L6|MALT_ECOUT	malT	-0.469237	0.0659543
tr|Q1R8N6|Q1R8N6_ECOUT	ppx	-0.467604	0.00146487
tr|Q1R3H2|Q1R3H2_ECOUT	rpiR	-0.464088	0.000521299
tr|Q1R706|Q1R706_ECOUT	yghU	-0.463844	0.0922025
tr|Q1RFP7|Q1RFP7_ECOUT	ycjY	-0.463666	0.037921
tr|Q1RC19|Q1RC19_ECOUT	ynaF	-0.463578	0.327942
tr|Q1R3W6|Q1R3W6_ECOUT	gldA	-0.460729	0.00280513
tr|Q1RG87|Q1RG87_ECOUT	nadC	-0.455491	0.0161173
tr|Q1R6S8|Q1R6S8_ECOUT	glnE	-0.452626	0.0775616
sp|Q1R9G1|ARNC_ECOUT	arnC	-0.451845	0.0043145
tr|Q1R8L1|Q1R8L1_ECOUT	sseA	-0.451043	0.0170055
tr|Q1R7P2|Q1R7P2_ECOUT	fucO	-0.450948	0.0550824
tr|Q1R441|Q1R441_ECOUT	yihW	-0.450013	0.0110604
tr|Q1R9D7|Q1R9D7_ECOUT	nuoJ	-0.448831	0.0110106
tr|Q1R315|Q1R315_ECOUT	treR	-0.448072	0.000271809
tr|Q1R9R6|Q1R9R6_ECOUT	lysP	-0.4471	0.0361424
sp|Q1R7I6|TYSY_ECOUT	thyA	-0.445932	0.00896762
tr|Q1R9Q4|Q1R9Q4_ECOUT	fruA	-0.444983	0.00171041
sp|Q1RG18|PYRH_ECOUT	pyrH	-0.444675	0.016245
sp|Q1RG25|YAEH_ECOUT	yaeH	-0.44436	0.0322463
sp|Q1R475|UBIB_ECOUT	ubiB	-0.440723	0.00847493
sp|Q1R7D2|YGFZ_ECOUT	ygfZ	-0.439889	0.031729
tr|Q1R567|Q1R567_ECOUT	yhjS	-0.438874	0.0903982
sp|Q1RED2|YBHG_ECOUT	ybhG	-0.437139	0.0787106
tr|Q1R8Q1|Q1R8Q1_ECOUT	purC	-0.433709	0.0678465
tr|Q1RD55|Q1RD55_ECOUT	ycfH	-0.432777	0.0681916
sp|Q1R779|YQGE_ECOUT	yqgE	-0.432444	0.0720712
tr|Q1R8P8|Q1R8P8_ECOUT	gcvR	-0.431989	0.00152293
tr|Q1RF94|Q1RF94_ECOUT	ybaU	-0.430199	0.000334183
tr|Q1R9F2|Q1R9F2_ECOUT	menB	-0.429476	0.0119684
sp|Q1RBF7|PDXH_ECOUT	pdxH	-0.428756	0.0135455
tr|Q1R4T9|Q1R4T9_ECOUT	recG	-0.42875	0.00472976
sp|Q1RGE8|APAH_ECOUT	apaH	-0.428246	1.09041e-05
sp|Q1R5H8|UGPC_ECOUT	ugpC	-0.427305	0.0761584
sp|Q1RAM7|UVRC_ECOUT	uvrC	-0.42707	0.0212413
tr|Q1RD94|Q1RD94_ECOUT	yceB	-0.425854	0.155558
tr|Q1REL1|Q1REL1_ECOUT	ybgK	-0.423884	0.026996
tr|Q1R7H7|Q1R7H7_ECOUT	tas	-0.423655	0.0304347
tr|Q1RD56|Q1RD56_ECOUT	holB	-0.422016	0.00283784
tr|Q1RB72|Q1RB72_ECOUT	pfkB	-0.421973	0.0250861
tr|Q1R3M7|Q1R3M7_ECOUT	tyrB	-0.421325	0.00983594
tr|Q1R8B5|Q1R8B5_ECOUT	ffh	-0.418115	0.000405991
tr|Q1REP7|Q1REP7_ECOUT	nagE	-0.416415	0.0274622
tr|Q1RDV5|Q1RDV5_ECOUT	pflB	-0.415932	0.00024025
sp|Q1RE59|YBJQ_ECOUT	ybjQ	-0.415384	0.124415
tr|Q1RD46|Q1RD46_ECOUT	ycfP	-0.407679	0.0197417
tr|Q1R474|Q1R474_ECOUT	tatA	-0.407664	0.00467355
tr|Q1R7Z9|Q1R7Z9_ECOUT	mltB	-0.40739	0.0197429
tr|Q1R245|Q1R245_ECOUT	rob	-0.407054	0.00229307
tr|Q1R8Y7|Q1R8Y7_ECOUT	UTI89_C2711	-0.40489	0.0323764
sp|Q1RD26|PEPT_ECOUT	pepT	-0.404574	0.194783
sp|Q1R3A2|EPMA_ECOUT	epmA	-0.40369	0.0348096
sp|Q1R7I5|LGT_ECOUT	lgt	-0.403538	0.354875
tr|Q1RCQ4|Q1RCQ4_ECOUT	ldcA	-0.401525	0.194128
tr|Q1R2A6|Q1R2A6_ECOUT	UTI89_C5108	-0.401434	0.00115792
sp|Q1R8F2|UNG_ECOUT	ung	-0.398894	0.00881272
tr|Q1R8P7|Q1R8P7_ECOUT	bcp	-0.398656	0.0830795
tr|Q1R7N2|Q1R7N2_ECOUT	gcvA	-0.39789	0.00548699
tr|Q1R5C4|Q1R5C4_ECOUT	yhiN	-0.394321	0.00107085
sp|Q1R988|MNMC_ECOUT	mnmC	-0.392997	0.0637516
sp|Q1RCS3|MINE_ECOUT	minE	-0.392242	0.00578827
sp|Q1R9D5|NUOH_ECOUT	nuoH	-0.391799	0.0183794
tr|Q1RC96|Q1RC96_ECOUT	sohB	-0.39038	0.00895229
sp|Q1R5W1|RSD_ECOUT	rsd	-0.390141	0.126309
tr|Q1RE60|Q1RE60_ECOUT	ybjP	-0.389396	0.106352
sp|Q1RDR9|PYRD_ECOUT	pyrD	-0.386909	0.00466729
tr|Q1RCS2|Q1RCS2_ECOUT	minD	-0.384802	0.00533295
tr|Q1RCJ8|Q1RCJ8_ECOUT	tdk	-0.384703	0.0443997
sp|Q1RDT3|MUKB_ECOUT	mukB	-0.384536	0.000273928
tr|Q1REJ4|Q1REJ4_ECOUT	cydA	-0.383733	0.010143
sp|Q1RB46|ASTA_ECOUT	astA	-0.377849	0.0668138
tr|Q1RE63|Q1RE63_ECOUT	artQ	-0.377492	0.0777061
sp|Q1R4I4|RBSD_ECOUT	rbsD	-0.377167	0.0328747
tr|Q1R443|Q1R443_ECOUT	glnA	-0.375625	0.00313012
tr|Q1R7A9|Q1R7A9_ECOUT	yggB	-0.374259	0.146785
tr|Q1R9E0|Q1R9E0_ECOUT	nuoM	-0.374045	0.167427
tr|Q1R7B1|Q1R7B1_ECOUT	yggE	-0.371179	0.11338
tr|Q1REJ8|Q1REJ8_ECOUT	sucC	-0.370504	0.0626289
tr|Q1R3C1|Q1R3C1_ECOUT	aspA	-0.370071	0.110485
sp|Q1R4J5|ATPL_ECOUT	atpE	-0.369963	0.0240562
tr|Q1RE57|Q1RE57_ECOUT	ybjS	-0.369525	0.17369
sp|Q1R6U6|YGIB_ECOUT	ygiB	-0.367307	0.211622
sp|Q1REB8|RLMF_ECOUT	rlmF	-0.367196	0.152952
tr|Q1R445|Q1R445_ECOUT	glnG	-0.365973	0.0220924
tr|Q1R2S3|Q1R2S3_ECOUT	UTI89_C4938	-0.365696	0.00875504
tr|Q1R6Q8|Q1R6Q8_ECOUT	aer	-0.365437	0.393097
tr|Q1REY0|Q1REY0_ECOUT	fepA	-0.365266	0.000296204
tr|Q1R400|Q1R400_ECOUT	cdh	-0.365262	0.0177653
sp|Q1REG3|6PGL_ECOUT	pgl	-0.363889	0.0128978
sp|Q1RG57|PANC_ECOUT	panC	-0.360891	0.0165787
tr|Q1R4W0|Q1R4W0_ECOUT	kdtA	-0.35911	0.0219691
tr|Q1R829|Q1R829_ECOUT	ygaM	-0.357143	0.0067918
tr|Q1R7P5|Q1R7P5_ECOUT	sdaC	-0.356161	0.119103
sp|Q1RCI7|CLSA_ECOUT	clsA	-0.355863	0.287338
tr|Q1R5T4|Q1R5T4_ECOUT	slyD	-0.354089	0.0393482
tr|Q1R814|Q1R814_ECOUT	mprA	-0.351742	0.0114798
tr|Q1R422|Q1R422_ECOUT	fdoH	-0.349654	0.0108281
tr|Q1RE87|Q1RE87_ECOUT	yliJ	-0.346476	0.103719
tr|Q1R390|Q1R390_ECOUT	mutL	-0.345401	0.0551267
tr|Q1R9I2|Q1R9I2_ECOUT	nrdA	-0.345059	0.000930554
tr|Q1RC35|Q1RC35_ECOUT	mppA	-0.34457	0.0973819
tr|Q1R5P1|Q1R5P1_ECOUT	mrcA	-0.344225	0.0011044
tr|Q1RFZ2|Q1RFZ2_ECOUT	rcsF	-0.342743	0.00153442
tr|Q1R1X6|Q1R1X6_ECOUT	stbA	-0.342607	0.0130127
tr|Q1R406|Q1R406_ECOUT	cpxR	-0.341831	0.0284619
sp|Q1RGA5|MURG_ECOUT	murG	-0.341245	0.00186979
tr|Q1R9G6|Q1R9G6_ECOUT	UTI89_C2531	-0.337363	0.0493709
tr|Q1RF35|Q1RF35_ECOUT	ybbO	-0.336245	0.0815058
sp|Q1R382|NSRR_ECOUT	nsrR	-0.335574	0.126342
sp|Q1RA05|DCD_ECOUT	dcd	-0.332506	0.0194367
sp|Q1R469|UBID_ECOUT	ubiD	-0.332286	0.064568
tr|Q1RF78|Q1RF78_ECOUT	ylaC	-0.331831	0.280791
tr|Q1R6Z1|Q1R6Z1_ECOUT	exbB	-0.330829	0.0166466
tr|Q1R8V7|Q1R8V7_ECOUT	cysK	-0.329805	0.0282893
sp|Q1R6C9|RAPZ_ECOUT	rapZ	-0.328178	0.0599772
sp|Q1R642|MSCL_ECOUT	mscL	-0.32812	0.0678198
sp|Q1R7P8|QUEF_ECOUT	queF	-0.327932	0.00704267
tr|Q1R411|Q1R411_ECOUT	sodA	-0.325605	0.0371357
tr|Q1RDQ0|Q1RDQ0_ECOUT	mgsA	-0.325548	0.252827
tr|Q1R6M6|Q1R6M6_ECOUT	yhaJ	-0.325132	0.121205
tr|Q1RBU7|Q1RBU7_ECOUT	fdnG	-0.324548	0.0688009
tr|Q1R4D3|Q1R4D3_ECOUT	hemC	-0.323679	0.0242629
tr|Q1RD34|Q1RD34_ECOUT	cobB	-0.322675	0.0363916
tr|Q1R4D6|Q1R4D6_ECOUT	hemY	-0.322052	0.00586677
tr|Q1RG40|Q1RG40_ECOUT	mrcB	-0.321423	0.0704551
tr|Q1RBJ5|Q1RBJ5_ECOUT	pntA	-0.321261	0.021722
tr|Q1R4N8|Q1R4N8_ECOUT	gyrB	-0.320128	0.000489675
sp|Q1RG24|DAPD_ECOUT	dapD	-0.316541	0.024044
tr|Q1RGE2|Q1RGE2_ECOUT	djlA	-0.315741	0.046033
sp|Q1R3Y6|HSLU_ECOUT	hslU	-0.314955	0.074539
sp|Q1RFT0|CRL_ECOUT	crl	-0.314502	0.0132612
tr|Q1R7A8|Q1R7A8_ECOUT	fba	-0.314017	0.0196335
tr|Q1R9K0|Q1R9K0_ECOUT;tr|Q1RC18|Q1RC18_ECOUT	ompC	-0.313564	0.00660116
tr|Q1RBJ6|Q1RBJ6_ECOUT	pntB	-0.313429	0.0138778
tr|Q1RC85|Q1RC85_ECOUT	yciM	-0.312402	0.00894036
tr|Q1RG65|Q1RG65_ECOUT	yadF	-0.311702	0.0130663
tr|Q1RAX8|Q1RAX8_ECOUT	sdaA	-0.311568	0.229284
tr|Q1R7N5|Q1R7N5_ECOUT	fucR	-0.309574	0.152827
sp|Q1R3X0|KATG_ECOUT	katG	-0.307877	0.0801588
tr|Q1R9Q2|Q1R9Q2_ECOUT	UTI89_C2444	-0.307231	0.00959813
tr|Q1RBI6|Q1RBI6_ECOUT	fumA	-0.306807	0.154348
tr|Q1R569|Q1R569_ECOUT	yhjQ	-0.306388	0.017022
tr|Q1R4W5|Q1R4W5_ECOUT	rfaJ	-0.305095	0.018808
tr|Q1RFC1|Q1RFC1_ECOUT	yajO	-0.30383	0.00108742
tr|Q1RFC6|Q1RFC6_ECOUT	ribH	-0.300417	0.00923539
tr|Q1RE28|Q1RE28_ECOUT	cydC	-0.300158	0.0996413
tr|Q1R2G1|Q1R2G1_ECOUT	hsdS	-0.298862	0.0322314
tr|Q1RB26|Q1RB26_ECOUT	sppA	-0.29748	0.013237
sp|Q1R5M2|BIOH_ECOUT	bioH	-0.297151	0.00186075
sp|Q1RBT9|MAO1_ECOUT	maeA	-0.294785	0.039305
sp|Q1RGJ7|YAAA_ECOUT	yaaA	-0.294616	0.0702883
tr|Q1R6B8|Q1R6B8_ECOUT	nanK	-0.294604	0.276775
tr|Q1R6S7|Q1R6S7_ECOUT	ygiF	-0.294257	0.00591107
tr|Q1R4L1|Q1R4L1_ECOUT	phoU	-0.294141	0.0306906
sp|Q1R9E9|MEND_ECOUT	menD	-0.293914	0.141417
tr|Q1RF71|Q1RF71_ECOUT	kefA	-0.290514	0.00721965
sp|Q1R6A3|MDH_ECOUT	mdh	-0.290047	0.148014
tr|Q1R4W6|Q1R4W6_ECOUT	rfaY	-0.288949	0.0890465
tr|Q1RCJ0|Q1RCJ0_ECOUT	oppD	-0.288724	0.0298787
sp|Q1R9R2|END4_ECOUT	nfo	-0.287305	0.0365673
tr|Q1REH1|Q1REH1_ECOUT	modF	-0.286762	0.150319
tr|Q1RA61|Q1RA61_ECOUT	sbcB	-0.286293	0.169762
tr|Q1R572|Q1R572_ECOUT	yhjM	-0.285788	0.0386425
tr|Q1RE26|Q1RE26_ECOUT	trxB	-0.284878	0.0103402
tr|Q1R5L2|Q1R5L2_ECOUT	glpR	-0.283834	0.0465507
sp|Q1R637|RPOA_ECOUT	rpoA	-0.281664	0.00451017
tr|Q1RD22|Q1RD22_ECOUT	purB	-0.280339	0.00934646
tr|Q1REE7|Q1REE7_ECOUT	moaB	-0.279579	0.0813026
sp|Q1RCM8|HEM1_ECOUT	hemA	-0.277103	0.0388403
tr|Q1RD24|Q1RD24_ECOUT	phoQ	-0.275268	0.035826
tr|Q1R9C1|Q1R9C1_ECOUT	yfbU	-0.272784	0.099316
tr|Q1R226|Q1R226_ECOUT	UTI89_P012	-0.272301	0.00208953
tr|Q1R8D3|Q1R8D3_ECOUT	clpB	-0.270868	0.189432
tr|Q1RE61|Q1RE61_ECOUT	artP	-0.269373	0.077232
tr|Q1R5N2|Q1R5N2_ECOUT	pckA	-0.26801	0.00498892
tr|Q1REV4|Q1REV4_ECOUT	uspG	-0.266887	0.310743
tr|Q1R462|Q1R462_ECOUT	hemG	-0.265963	0.00129745
tr|Q1RBY6|Q1RBY6_ECOUT	tehB	-0.2657	0.162425
tr|Q1R4D4|Q1R4D4_ECOUT	hemD	-0.264722	0.212966
tr|Q1REV5|Q1REV5_ECOUT	ahpF	-0.264169	0.0201216
tr|Q1R5S6|Q1R5S6_ECOUT	yhfA	-0.263653	0.150739
tr|Q1REG7|Q1REG7_ECOUT	modA	-0.260911	0.488114
tr|Q1R7M9|Q1R7M9_ECOUT	UTI89_C3183	-0.260446	0.00826011
tr|Q1R3U8|Q1R3U8_ECOUT	oxyR	-0.258401	0.0190181
tr|Q1R1Y1|Q1R1Y1_ECOUT	ccdB	-0.258164	0.358696
sp|Q1R3U0|MURI_ECOUT	murI	-0.257251	0.228161
tr|Q1R7E1|Q1R7E1_ECOUT	lysS	-0.25637	0.000106793
sp|Q1RDT5|MUKF_ECOUT	mukF	-0.255983	0.408221
tr|Q1R7A7|Q1R7A7_ECOUT	pgk	-0.253782	0.014881
tr|Q1R4E9|Q1R4E9_ECOUT	rffG	-0.253588	0.0237233
sp|Q1R3B2|EFP_ECOUT	efp	-0.253512	0.065963
sp|Q1RDV0|AROA_ECOUT	aroA	-0.253443	0.155537
tr|Q1R9Z2|Q1R9Z2_ECOUT	baeR	-0.252838	0.031795
tr|Q1RD89|Q1RD89_ECOUT	mviM	-0.251886	0.0869959
tr|Q1R6N2|Q1R6N2_ECOUT	yqjD	-0.251547	0.134233
tr|Q1REA3|Q1REA3_ECOUT	ybiV	-0.251479	0.129224
sp|Q1REC0|FIU_ECOUT	fiu	-0.250629	0.0243422
sp|Q1RD37|LOLD_ECOUT	lolD	-0.250591	0.312108
sp|Q1R4K2|ATPB_ECOUT	atpD	-0.249758	0.00884778
sp|Q1R7T4|CYSJ_ECOUT	cysJ	-0.249359	0.239245
tr|Q1R8V4|Q1R8V4_ECOUT	ptsI	-0.249207	0.0327673
tr|Q1R253|Q1R253_ECOUT	nadR	-0.248364	0.338498
sp|Q1R2Z4|AMPA_ECOUT	pepA	-0.24702	0.000877072
tr|Q1RBZ3|Q1RBZ3_ECOUT	ydcI	-0.24468	0.337362
tr|Q1RES9|Q1RES9_ECOUT	rlpA	-0.243118	0.104207
tr|Q1R6X1|Q1R6X1_ECOUT	parC	-0.24271	0.0619087
sp|Q1R809|LUXS_ECOUT	luxS	-0.241391	0.249118
sp|Q1RF97|CLPX_ECOUT	clpX	-0.24128	0.00407969
sp|Q1R2Q6|SDHD2_ECOUT	dsdA2	-0.240706	0.573195
tr|Q1R3Z3|Q1R3Z3_ECOUT	glpX	-0.240194	0.101329
tr|Q1RDR3|Q1RDR3_ECOUT	pqiB	-0.238325	0.0737113
tr|Q1RBK5|Q1RBK5_ECOUT	mlc	-0.235792	0.194257
tr|Q1RC98|Q1RC98_ECOUT	btuR	-0.235516	0.0591931
tr|Q1R398|Q1R398_ECOUT	yjeP	-0.233563	0.130205
sp|Q1RGH6|SYI_ECOUT	ileS	-0.232976	0.0136118
tr|Q1REF7|Q1REF7_ECOUT	ybhB	-0.231198	0.00502413
tr|Q1R7D8|Q1R7D8_ECOUT	dsbC	-0.229572	0.00115656
tr|Q1R344|Q1R344_ECOUT	fklB	-0.22945	0.12986
tr|Q1REH3|Q1REH3_ECOUT	galT	-0.229233	0.194487
tr|Q1RE84|Q1RE84_ECOUT	ybjG	-0.229199	0.0086229
tr|Q1R3Y3|Q1R3Y3_ECOUT	cytR	-0.228665	0.032193
tr|Q1R8B3|Q1R8B3_ECOUT	yfjD	-0.227852	0.30208
sp|Q1R8X8|GLK_ECOUT	glk	-0.227	0.306312
tr|Q1R693|Q1R693_ECOUT	rng	-0.226529	0.0290931
sp|Q1R6B5|NANA_ECOUT	nanA	-0.224834	0.237622
tr|Q1R5W6|Q1R5W6_ECOUT	hupA	-0.223831	0.161605
tr|Q1R701|Q1R701_ECOUT	hybC	-0.223154	0.384056
tr|Q1RC65|Q1RC65_ECOUT	sapA	-0.221918	0.035084
sp|Q1RDV1|SERC_ECOUT	serC	-0.221438	0.0115607
tr|Q1R695|Q1R695_ECOUT	tldD	-0.221128	0.141989
sp|Q1RBG4|RSXE_ECOUT	rsxE	-0.218721	0.343798
tr|Q1RES7|Q1RES7_ECOUT	mrdA	-0.218102	0.406472
tr|Q1R408|Q1R408_ECOUT	yiiM	-0.217432	0.130524
tr|Q1RDW8|Q1RDW8_ECOUT	UTI89_C0961	-0.216762	0.270998
tr|Q1RAP8|Q1RAP8_ECOUT	cheW	-0.216061	0.618463
tr|Q1RFR0|Q1RFR0_ECOUT	yagU	-0.215299	0.15409
tr|Q1R9H7|Q1R9H7_ECOUT	glpT	-0.215231	0.633701
tr|Q1R4E6|Q1R4E6_ECOUT	rffA	-0.214822	0.0776959
tr|Q1RBA8|Q1RBA8_ECOUT	ydiK	-0.213968	0.189975
sp|Q1RBF5|ANMK_ECOUT	anmK	-0.21293	0.0931235
tr|Q1R7B6|Q1R7B6_ECOUT	rpiA	-0.212518	0.0772105
tr|Q1RB05|Q1RB05_ECOUT	UTI89_C1983	-0.211368	0.347855
tr|Q1R2Z6|Q1R2Z6_ECOUT	valS	-0.210536	0.00520742
sp|Q1R4G0|GPPA_ECOUT	gppA	-0.210241	0.198405
tr|Q1R5X8|Q1R5X8_ECOUT	birA	-0.208538	0.281704
sp|Q1RBB6|SUFS_ECOUT	sufS	-0.208419	0.259959
tr|Q1R6D7|Q1R6D7_ECOUT	yrbH	-0.207836	0.00331859
tr|Q1RC34|Q1RC34_ECOUT	ynaI	-0.206629	0.198489
sp|Q1RG06|RNH2_ECOUT	rnhB	-0.206495	0.152231
tr|Q1RFN4|Q1RFN4_ECOUT	ykgE	-0.205361	0.000752616
tr|Q1R334|Q1R334_ECOUT	ytfL	-0.204658	0.274261
tr|Q1RF48|Q1RF48_ECOUT	ybaR	-0.204163	0.560969
tr|Q1R7J5|Q1R7J5_ECOUT	recD	-0.203732	0.100396
tr|Q1RBI7|Q1RBI7_ECOUT	fumC	-0.203005	0.141931
tr|Q1R9Q3|Q1R9Q3_ECOUT	fruK	-0.201321	0.0709393
sp|Q1R7A6|E4PD_ECOUT	epd	-0.199976	0.0899115
tr|Q1REG4|Q1REG4_ECOUT	ybhA	-0.199799	0.144519
sp|Q1R994|TRUA_ECOUT	truA	-0.199697	0.106366
sp|Q1R4U2|RPOZ_ECOUT	rpoZ	-0.197481	0.326289
sp|Q1R4X2|HLDD_ECOUT	hldD	-0.194784	0.0266923
sp|Q1RAV2|RSMF_ECOUT	rsmF	-0.19467	0.351222
sp|Q1REE5|MOAC_ECOUT	moaC	-0.193594	0.209488
sp|Q1R5W3|DCUP_ECOUT	hemE	-0.193238	0.0176407
tr|Q1R6B2|Q1R6B2_ECOUT	sspA	-0.193095	0.0266145
tr|Q1RGB5|Q1RGB5_ECOUT	fruR	-0.191887	0.119566
tr|Q1RCL5|Q1RCL5_ECOUT	narL	-0.191618	0.185096
sp|Q1R4K0|ATPA_ECOUT	atpA	-0.191518	0.133427
tr|Q1R403|Q1R403_ECOUT	pfkA	-0.190442	0.0194567
sp|Q1R9F3|MENC_ECOUT	menC	-0.190298	0.179655
tr|Q1R9P7|Q1R9P7_ECOUT	yeiQ	-0.19015	0.0164221
tr|Q1R8J9|Q1R8J9_ECOUT	suhB	-0.189185	0.0352028
tr|Q1REL3|Q1REL3_ECOUT	ybgI	-0.189179	0.448606
tr|Q1R5C3|Q1R5C3_ECOUT	pitA	-0.189086	0.274301
tr|Q1R5F8|Q1R5F8_ECOUT	ftsX	-0.187917	0.160372
sp|Q1RGH2|RIHC_ECOUT	rihC	-0.187899	0.233631
tr|Q1R323|Q1R323_ECOUT	yjfG	-0.187128	0.0759958
tr|Q1R6U5|Q1R6U5_ECOUT	ygiC	-0.186351	0.23418
sp|Q1R9D6|NUOI_ECOUT	nuoI	-0.186202	0.112635
sp|Q1RGI7|DNAJ_ECOUT	dnaJ	-0.185389	0.325304
tr|Q1R870|Q1R870_ECOUT	UTI89_C2988	-0.183399	0.432016
sp|Q1R8W1|DNLJ_ECOUT	ligA	-0.183226	0.0448202
tr|Q1RDA4|Q1RDA4_ECOUT	htrB	-0.182579	0.0459496
tr|Q1RBB3|Q1RBB3_ECOUT	sufB	-0.181161	0.314105
tr|Q1R3A4|Q1R3A4_ECOUT	frdB	-0.176735	0.473886
sp|Q1R5X9|COAA_ECOUT	coaA	-0.176549	0.128774
tr|Q1R7Q6|Q1R7Q6_ECOUT	barA	-0.176528	0.660172
tr|Q1R9D4|Q1R9D4_ECOUT	nuoG	-0.175368	0.0650943
tr|Q1RB67|Q1RB67_ECOUT	yniC	-0.175199	0.236603
tr|Q1R6U9|Q1R6U9_ECOUT	yqiE	-0.174829	0.193248
sp|Q1R4K1|ATPG_ECOUT	atpG	-0.172302	0.0193217
tr|Q1R8P9|Q1R8P9_ECOUT	dapA	-0.171963	0.202345
tr|Q1R472|Q1R472_ECOUT	tatC	-0.171908	0.0375434
tr|Q1RCJ3|Q1RCJ3_ECOUT	oppA	-0.17182	0.156988
tr|Q1RER7|Q1RER7_ECOUT	ybeK	-0.171272	0.450547
tr|Q1R8D1|Q1R8D1_ECOUT	rluD	-0.170878	0.0437774
tr|Q1RB29|Q1RB29_ECOUT	selD	-0.170551	0.110363
sp|Q1R9H5|GLPB_ECOUT	glpB	-0.16997	0.733876
tr|Q1RBF3|Q1RBF3_ECOUT	slyA	-0.169902	0.395334
tr|Q1R7Z2|Q1R7Z2_ECOUT	gutQ	-0.169063	0.195921
tr|Q1RG11|Q1RG11_ECOUT	hlpA	-0.167295	0.400299
tr|Q1R571|Q1R571_ECOUT	yhjN	-0.167196	0.0439051
tr|Q1R3V6|Q1R3V6_ECOUT	yijP	-0.166946	0.314833
sp|Q1R4F9|RHLB_ECOUT	rhlB	-0.16587	0.0967522
tr|Q1RF96|Q1RF96_ECOUT	lon	-0.164762	0.191326
tr|Q1R6E9|Q1R6E9_ECOUT	ispB	-0.163403	0.43369
tr|Q1R211|Q1R211_ECOUT	cjrA	-0.162688	9.37693e-05
tr|Q1R4U8|Q1R4U8_ECOUT	yicC	-0.162462	0.0607403
tr|Q1RGA1|Q1RGA1_ECOUT	ftsA	-0.162177	0.0340658
tr|Q1R751|Q1R751_ECOUT	kpsC	-0.161957	0.176926
tr|Q1RD36|Q1RD36_ECOUT	lolE	-0.160648	0.206799
sp|Q1R4K3|ATPE_ECOUT	atpC	-0.160178	0.46695
tr|Q1R9K6|Q1R9K6_ECOUT	yojI	-0.159087	0.124581
tr|Q1RAT9|Q1RAT9_ECOUT	yebE	-0.158718	0.469904
sp|Q1R383|PURA_ECOUT	purA	-0.158684	0.0658572
tr|Q1R9J8|Q1R9J8_ECOUT	rcsB	-0.157928	0.111218
tr|Q1RA32|Q1RA32_ECOUT	galF	-0.157567	0.298003
sp|Q1R424|FDHE_ECOUT	fdhE	-0.157499	0.121813
sp|Q1R246|GPMB_ECOUT	gpmB	-0.157129	0.0074561
tr|Q1R5B6|Q1R5B6_ECOUT	gor	-0.156508	0.0791071
tr|Q1RCL7|Q1RCL7_ECOUT	ychN	-0.156413	0.29537
tr|Q1R997|Q1R997_ECOUT	folC	-0.155914	0.0573638
sp|Q1RAR8|SYD_ECOUT	aspS	-0.155456	0.035685
sp|Q1R3Y5|HSLV_ECOUT	hslV	-0.155125	0.428851
tr|Q1R681|Q1R681_ECOUT	accC	-0.154384	0.0254309
tr|Q1RAY0|Q1RAY0_ECOUT	pabB	-0.153948	0.039031
sp|Q1R992|PDXB_ECOUT	pdxB	-0.153927	0.0151249
tr|Q1RFA7|Q1RFA7_ECOUT	cyoA	-0.15188	0.261561
tr|Q1RB22|Q1RB22_ECOUT	ydjF	-0.149744	0.121821
sp|Q1RES6|RLMH_ECOUT	rlmH	-0.147899	0.546861
tr|Q1R5N6|Q1R5N6_ECOUT	hslO	-0.145604	0.143889
sp|Q1R324|F16PA_ECOUT	fbp	-0.145526	0.1282
tr|Q1R4C2|Q1R4C2_ECOUT	yigB	-0.144859	0.0502735
sp|Q1RB92|PSRP_ECOUT	ppsR	-0.142354	0.369624
tr|Q1R1X8|Q1R1X8_ECOUT	UTI89_P060	-0.141107	0.267001
tr|Q1R4F2|Q1R4F2_ECOUT	wzzE	-0.140333	0.024905
sp|Q1RG33|CLCA_ECOUT	clcA	-0.139536	0.0109618
sp|Q1R6S9|HLDE_ECOUT	hldE	-0.138873	0.00280301
sp|Q1RAE7|YEEN_ECOUT	yeeN	-0.138074	0.316439
sp|Q1R805|CSRA_ECOUT	csrA	-0.136829	0.444842
tr|Q1R8Y6|Q1R8Y6_ECOUT	ypdA	-0.136432	0.102413
sp|Q1R5V4|RPOC_ECOUT	rpoC	-0.136187	0.0922818
tr|Q1R1Y0|Q1R1Y0_ECOUT	rsvB	-0.135647	0.232841
tr|Q1R5X7|Q1R5X7_ECOUT	murB	-0.133275	0.335839
tr|Q1R4V3|Q1R4V3_ECOUT	dfp	-0.131684	0.16424
tr|Q1R4C6|Q1R4C6_ECOUT	yifL	-0.131658	0.398643
sp|Q1RF62|HTPG_ECOUT	htpG	-0.131187	0.3341
tr|Q1RGA9|Q1RGA9_ECOUT	murF	-0.130703	0.0424438
tr|Q1RA34|Q1RA34_ECOUT	rfbB	-0.12924	0.119877
tr|Q1RC42|Q1RC42_ECOUT	tyrR	-0.128983	0.140366
sp|Q1R8B1|GRPE_ECOUT	grpE	-0.128575	0.475574
tr|Q1R5F7|Q1R5F7_ECOUT	ftsE	-0.126512	0.218254
sp|Q1RDU6|IHFB_ECOUT	ihfB	-0.125775	0.397327
tr|Q1R4V1|Q1R4V1_ECOUT	ttk	-0.124691	0.0558218
tr|Q1RF58|Q1RF58_ECOUT	gsk	-0.123152	0.040369
sp|Q1R791|SPEB_ECOUT	speB	-0.122789	0.27976
sp|Q1RG07|LPXB_ECOUT	lpxB	-0.122142	0.41354
tr|Q1R4D5|Q1R4D5_ECOUT	hemX	-0.120037	0.581143
tr|Q1R254|Q1R254_ECOUT	radA	-0.120003	0.26389
tr|Q1R553|Q1R553_ECOUT	dppA	-0.119314	0.179145
tr|Q1R6A7|Q1R6A7_ECOUT	yhcB	-0.118513	0.42881
tr|Q1R6J5|Q1R6J5_ECOUT	yraL	-0.11783	0.550688
tr|Q1R6D9|Q1R6D9_ECOUT	yrbF	-0.116579	0.229931
tr|Q1R8R7|Q1R8R7_ECOUT	maeB	-0.115713	0.359141
tr|Q1RGJ4|Q1RGJ4_ECOUT	mog	-0.115669	0.149826
tr|Q1R5F6|Q1R5F6_ECOUT	ftsY	-0.114354	0.380638
sp|Q1R644|RSMB_ECOUT	rsmB	-0.112643	0.149678
tr|Q1R993|Q1R993_ECOUT	usg	-0.111953	0.67581
tr|Q1R5B7|Q1R5B7_ECOUT	yhiR	-0.111487	0.192423
tr|Q1R4W7|Q1R4W7_ECOUT	waaW	-0.111429	0.242919
sp|Q1RFD6|QUEA_ECOUT	queA	-0.111115	0.167657
tr|Q1R4I0|Q1R4I0_ECOUT	rbsK	-0.109812	0.111508
tr|Q1RDV3|Q1RDV3_ECOUT	ycaO	-0.109299	0.223215
tr|Q1R8I2|Q1R8I2_ECOUT	glnB	-0.109048	0.399061
tr|Q1REH2|Q1REH2_ECOUT	UTI89_C0756	-0.108046	0.284916
tr|Q1RFE9|Q1RFE9_ECOUT	rdgC	-0.107742	0.496664
tr|Q1RAT3|Q1RAT3_ECOUT	zwf	-0.107585	0.0710839
sp|Q1R667|FIS_ECOUT	fis	-0.106371	0.620694
tr|Q1RFZ8|Q1RFZ8_ECOUT	yaeQ	-0.106156	0.590794
tr|Q1RA35|Q1RA35_ECOUT	rfbD	-0.105648	0.0549659
tr|Q1R2H3|Q1R2H3_ECOUT	iadA	-0.105303	0.0934898
tr|Q1R5S9|Q1R5S9_ECOUT	yheT	-0.103444	0.5383
tr|Q1R249|Q1R249_ECOUT	slt	-0.103122	0.521323
tr|Q1RB93|Q1RB93_ECOUT	ppsA	-0.102342	0.700422
tr|Q1RBT1|Q1RBT1_ECOUT	yddW	-0.100611	0.398235
tr|Q1R4C5|Q1R4C5_ECOUT	dapF	-0.100588	0.560491
tr|Q1R544|Q1R544_ECOUT	yiaD	-0.100173	0.164988
tr|Q1R7S2|Q1R7S2_ECOUT	ygcF	-0.0995083	0.184434
sp|Q1R6G5|ASSY_ECOUT	argG	-0.0994926	0.393918
sp|Q1R6H1|RBFA_ECOUT	rbfA	-0.0991832	0.21603
tr|Q1RDT0|Q1RDT0_ECOUT	ycbL	-0.0981608	0.48089
tr|Q1R6W0|Q1R6W0_ECOUT	ygiN	-0.0975249	0.670859
tr|Q1RD49|Q1RD49_ECOUT	lpoB	-0.0969449	0.119476
tr|Q1RAT0|Q1RAT0_ECOUT	pykA	-0.0963968	0.233982
tr|Q1RG15|Q1RG15_ECOUT	uppS	-0.0938987	0.542243
tr|Q1RGA3|Q1RGA3_ECOUT	ddlB	-0.0937461	0.482564
sp|Q1R5V3|RPOB_ECOUT	rpoB	-0.0925381	0.29579
tr|Q1R6D3|Q1R6D3_ECOUT	yhbG	-0.092349	0.447612
tr|Q1R227|Q1R227_ECOUT	UTI89_P011	-0.0923029	0.73428
sp|Q1R4J6|ATPF_ECOUT	atpF	-0.0921364	0.239739
sp|Q1RD66|FABH_ECOUT	fabH	-0.0915241	0.179647
tr|Q1R5R9|Q1R5R9_ECOUT	ppiA	-0.0906918	0.578257
tr|Q1R5U6|Q1R5U6_ECOUT	nusG	-0.0902869	0.253813
tr|Q1REK0|Q1REK0_ECOUT;tr|Q1R3M6|Q1R3M6_ECOUT	sucA	-0.0900379	0.548912
tr|Q1RCK2|Q1RCK2_ECOUT	galU	-0.0895462	0.224428
sp|Q1R4J1|MNMG_ECOUT	mnmG	-0.0892961	0.422185
tr|Q1RCM9|Q1RCM9_ECOUT	hemM	-0.088848	0.555588
tr|Q1R8P0|Q1R8P0_ECOUT	upp	-0.0881002	0.00254016
tr|Q1RCN9|Q1RCN9_ECOUT;tr|Q1R2I7|Q1R2I7_ECOUT	ycgT	-0.0878955	0.80613
sp|Q1R6G7|RIMP_ECOUT	rimP	-0.0867159	0.292612
tr|Q1R6S3|Q1R6S3_ECOUT	ygiG	-0.0859084	0.313286
sp|Q1R3U7|STHA_ECOUT	sthA	-0.0837947	0.0470142
tr|Q1R577|Q1R577_ECOUT	kdgK	-0.0821111	0.61788
tr|Q1RCA1|Q1RCA1_ECOUT	yciO	-0.0820305	0.357254
tr|Q1R5P7|Q1R5P7_ECOUT	aroK	-0.081712	0.215552
tr|Q1R8U5|Q1R8U5_ECOUT	ucpA	-0.0808434	0.46427
sp|Q1REQ5|MIAB_ECOUT	miaB	-0.0796059	0.263888
tr|Q1R6R2|Q1R6R2_ECOUT	rpoD	-0.0791845	0.276393
sp|Q1R473|TATB_ECOUT	tatB	-0.0769918	0.420999
tr|Q1R5I9|Q1R5I9_ECOUT	gntR	-0.0768675	0.581721
sp|Q1R4I5|KUP_ECOUT	kup	-0.076748	0.776911
sp|Q1RG94|ZAPD_ECOUT	zapD	-0.0765008	0.0677698
sp|Q1R801|RECA_ECOUT	recA	-0.0758605	0.165719
sp|Q1R397|PSD_ECOUT	psd	-0.0751	0.534899
tr|Q1R240|Q1R240_ECOUT	arcA	-0.0740047	0.568601
tr|Q1RG37|Q1RG37_ECOUT	fhuC	-0.0730202	0.642757
tr|Q1RD54|Q1RD54_ECOUT	UTI89_C1228	-0.072681	0.667875
tr|Q1RFH5|Q1RFH5_ECOUT	hemB	-0.0718495	0.62971
tr|Q1RAE8|Q1RAE8_ECOUT	amn	-0.0718049	0.245284
tr|Q1R407|Q1R407_ECOUT	cpxA	-0.0715945	0.472291
tr|Q1R5T0|Q1R5T0_ECOUT	yheS	-0.0715181	0.388443
sp|Q1RGE6|RSMA_ECOUT	rsmA	-0.0711286	0.312651
tr|Q1REM8|Q1REM8_ECOUT	pgm	-0.0710472	0.267972
tr|Q1R381|Q1R381_ECOUT	vacB	-0.0699979	0.218016
tr|Q1R9E8|Q1R9E8_ECOUT	menF	-0.0693448	0.629211
sp|Q1R5U3|EFG_ECOUT	fusA	-0.0693168	0.366139
tr|Q1R6R0|Q1R6R0_ECOUT	yqjH	-0.0693115	0.717124
sp|Q1R6M3|YHAM_ECOUT	yhaM	-0.0684129	0.659937
tr|Q1RFM9|Q1RFM9_ECOUT	UTI89_C0334	-0.0683167	0.642741
tr|Q1RBE4|Q1RBE4_ECOUT	gloA	-0.0682963	0.421465
tr|Q1R989|Q1R989_ECOUT	fabB	-0.0682342	0.492184
tr|Q1R6D2|Q1R6D2_ECOUT	rpoN	-0.0676457	0.7128
sp|Q1RCQ2|EMTA_ECOUT	emtA	-0.0675983	0.394526
tr|Q1RD64|Q1RD64_ECOUT	fabG	-0.0675386	0.126798
tr|Q1RBI5|Q1RBI5_ECOUT	manA	-0.0670243	0.44037
tr|Q1RB25|Q1RB25_ECOUT	ansA	-0.0649852	0.804628
tr|Q1RG77|Q1RG77_ECOUT	aceE	-0.0644232	0.560474
tr|Q1R643|Q1R643_ECOUT	trkA	-0.0608594	0.656567
tr|Q1R834|Q1R834_ECOUT	ygaP	-0.0591613	0.676201
sp|Q1R4N5|DNAA_ECOUT	dnaA	-0.0585955	0.52522
tr|Q1R5F3|Q1R5F3_ECOUT	yhhM	-0.057062	0.634714
sp|Q1R3B6|CH60_ECOUT	groL	-0.056623	0.612634
tr|Q1REI2|Q1REI2_ECOUT	ybgF	-0.0564521	0.67561
sp|Q1R3B7|CH10_ECOUT	groS	-0.0563038	0.776613
sp|Q1RC02|AZOR_ECOUT	azoR	-0.0550917	0.631269
tr|Q1R690|Q1R690_ECOUT	mreC	-0.0550159	0.800527
tr|Q1R9A7|Q1R9A7_ECOUT	hisP	-0.0546323	0.432424
sp|Q1R5P8|AROB_ECOUT	aroB	-0.0540696	0.636707
sp|Q1RG92|GUAC_ECOUT	guaC	-0.0537005	0.793174
tr|Q1R2Z2|Q1R2Z2_ECOUT	yjgP	-0.0536093	0.644551
tr|Q1R338|Q1R338_ECOUT	cpdB	-0.0526034	0.704481
tr|Q1R9A3|Q1R9A3_ECOUT	argT	-0.0520199	0.478778
tr|Q1RFB1|Q1RFB1_ECOUT	cyoD	-0.050876	0.759324
sp|Q1R4K5|GLMU_ECOUT	glmU	-0.0507481	0.328117
tr|Q1R6M0|Q1R6M0_ECOUT	yhaR	-0.0498176	0.47627
tr|Q1RF36|Q1RF36_ECOUT	ybbN	-0.047132	0.784229
tr|Q1R6E1|Q1R6E1_ECOUT	yrbD	-0.0468791	0.450255
sp|Q1R8K5|HSCB_ECOUT	hscB	-0.046237	0.648684
tr|Q1RDQ2|Q1RDQ2_ECOUT	yccF	-0.0457487	0.841712
tr|Q1RC81|Q1RC81_ECOUT	osmB	-0.0449335	0.863853
tr|Q1RGB2|Q1RGB2_ECOUT	ftsL	-0.044398	0.813335
tr|Q1RDE2|Q1RDE2_ECOUT	UTI89_C1139	-0.0442271	0.739176
tr|Q1R6R4|Q1R6R4_ECOUT	dnaG	-0.0427359	0.649194
tr|Q1R998|Q1R998_ECOUT	dedD	-0.0415822	0.765476
tr|Q1R9T9|Q1R9T9_ECOUT	dld	-0.0404255	0.570759
sp|Q1R6G2|GLMM_ECOUT	glmM	-0.040046	0.528946
tr|Q1R3T0|Q1R3T0_ECOUT	iclR	-0.0400334	0.749683
tr|Q1R321|Q1R321_ECOUT	pmbA	-0.0395119	0.439675
tr|Q1RE27|Q1RE27_ECOUT	cydD	-0.0393804	0.548467
tr|Q1RF09|Q1RF09_ECOUT	ppiB	-0.0385588	0.759372
sp|Q1RFI7|FRMA_ECOUT	frmA	-0.0380085	0.766288
sp|Q1R465|PEPQ_ECOUT	pepQ	-0.0379101	0.359698
tr|Q1R6A4|Q1R6A4_ECOUT	degS	-0.0378781	0.761407
tr|Q1R4C1|Q1R4C1_ECOUT	uvrD	-0.037283	0.59104
tr|Q1RCS1|Q1RCS1_ECOUT	minC	-0.0371531	0.763874
tr|Q1RD38|Q1RD38_ECOUT	ycfU	-0.036628	0.850914
sp|Q1RGE3|LPTD_ECOUT	lptD	-0.0359074	0.164455
tr|Q1R4X8|Q1R4X8_ECOUT	yibP	-0.0357246	0.581557
sp|Q1R8W9|SYE_ECOUT	gltX	-0.0348931	0.496726
sp|Q1REI5|TOLB_ECOUT	tolB	-0.0344125	0.613165
tr|Q1R3X9|Q1R3X9_ECOUT	metJ	-0.0343167	0.908469
tr|Q1R5S5|Q1R5S5_ECOUT	crp	-0.0340947	0.671502
tr|Q1R8G9|Q1R8G9_ECOUT	pdxJ	-0.0340175	0.805081
tr|Q1R848|Q1R848_ECOUT	UTI89_C3010	-0.0304398	0.799963
sp|Q1R8W0|ZIPA_ECOUT	zipA	-0.0301246	0.805546
tr|Q1RC45|Q1RC45_ECOUT	ycjW	-0.0295374	0.872296
tr|Q1R2G0|Q1R2G0_ECOUT	hsdM	-0.0293598	0.666453
tr|Q1R5E7|Q1R5E7_ECOUT	UTI89_C3988	-0.0291956	0.288
sp|Q1R6P6|RLMG_ECOUT	rlmG	-0.0285046	0.826698
tr|Q1R9W5|Q1R9W5_ECOUT	yohN	-0.0284002	0.929817
sp|Q1RG97|SECA_ECOUT	secA	-0.0280794	0.760686
tr|Q1R6W2|Q1R6W2_ECOUT	mdaB	-0.0268356	0.884679
tr|Q1RC93|Q1RC93_ECOUT	topA	-0.0266085	0.616815
tr|Q1R8F1|Q1R8F1_ECOUT	yfiF	-0.0257202	0.568405
tr|Q1RD65|Q1RD65_ECOUT	fabD	-0.0237664	0.778602
sp|Q1R3P5|PLSB_ECOUT	plsB	-0.0234841	0.479105
tr|Q1R7P4|Q1R7P4_ECOUT	sdaB	-0.0213622	0.753486
tr|Q1R9Z7|Q1R9Z7_ECOUT	yegM	-0.0207739	0.894645
sp|Q1R6R1|MUG_ECOUT	mug	-0.0200816	0.794898
tr|Q1R9U0|Q1R9U0_ECOUT	bglX	-0.0200399	0.776333
tr|Q1R3L1|Q1R3L1_ECOUT;tr|Q1R1U6|Q1R1U6_ECOUT	ssb	-0.0200006	0.886655
sp|Q1RDJ9|EFEO_ECOUT	efeO	-0.0197141	0.863751
sp|Q1R4M9|YIDC_ECOUT	yidC	-0.019561	0.469468
tr|Q1RA60|Q1RA60_ECOUT	yeeF	-0.0194575	0.940427
tr|Q1R5P0|Q1R5P0_ECOUT	nudE	-0.0192373	0.870919
tr|Q1RGJ5|Q1RGJ5_ECOUT	talB	-0.0172474	0.836901
tr|Q1RG73|Q1RG73_ECOUT	acnB	-0.0159196	0.801581
sp|Q1RG56|PANB_ECOUT	panB	-0.0157624	0.844964
tr|Q1RFA3|Q1RFA3_ECOUT	bolA	-0.0132943	0.895506
sp|Q1RFS7|PROA_ECOUT	proA	-0.0131692	0.847533
sp|Q1RFT1|FRSA_ECOUT	frsA	-0.0122603	0.932735
sp|Q1RB54|NADE_ECOUT	nadE	-0.0118513	0.86739
tr|Q1RB65|Q1RB65_ECOUT	ydjN	-0.0111836	0.952472
sp|Q1R669|PRMA_ECOUT	prmA	-0.0108514	0.949727
tr|Q1R792|Q1R792_ECOUT	yggG	-0.0104303	0.949246
tr|Q1RBB5|Q1RBB5_ECOUT	sufD	-0.0103718	0.967601
tr|Q1RFB6|Q1RFB6_ECOUT	thiJ	-0.00879992	0.933839
tr|Q1RFF8|Q1RFF8_ECOUT	proC	-0.00794293	0.865363
sp|Q1R4U3|KGUA_ECOUT	gmk	-0.00698316	0.952227
sp|Q1RC77|RNB_ECOUT	rnb	-0.00613919	0.937274
tr|Q1R8K6|Q1R8K6_ECOUT	hscA	-0.00571697	0.932802
tr|Q1R4N6|Q1R4N6_ECOUT	dnaN	-0.00554711	0.952935
tr|Q1RD45|Q1RD45_ECOUT	ndh	-0.00545437	0.962411
tr|Q1R6F6|Q1R6F6_ECOUT	greA	-0.00414139	0.974425
tr|Q1RFC3|Q1RFC3_ECOUT	thiL	-0.00286623	0.977254
tr|Q1R2Z1|Q1R2Z1_ECOUT	yjgQ	-0.00190864	0.98804
sp|Q1R7R4|ENO_ECOUT	eno	-0.00159574	0.986762
sp|Q1RG12|BAMA_ECOUT	bamA	-0.00076035	0.992318
tr|Q1R968|Q1R968_ECOUT	fadL	-0.000537847	0.982816
sp|Q1R448|ENGB_ECOUT	engB	-0.000492977	0.995053
tr|Q1RBM4|Q1RBM4_ECOUT	ydfG	-0.000227218	0.998554
sp|Q1R7W4|MUTS_ECOUT	mutS	0.00113812	0.989073
sp|Q1R4J8|ATPD_ECOUT	atpH	0.00126065	0.9866
tr|Q1R2E4|Q1R2E4_ECOUT	dnaC	0.00265866	0.985363
tr|Q1RAT5|Q1RAT5_ECOUT	eda	0.00345907	0.966817
tr|Q1R7G8|Q1R7G8_ECOUT	yqeF	0.00400491	0.987292
sp|Q1RB78|RL35_ECOUT	rpmI	0.00453084	0.979285
tr|Q1R6G1|Q1R6G1_ECOUT	folP	0.00570416	0.960005
tr|Q1RDU7|Q1RDU7_ECOUT	rpsA	0.00848551	0.895261
tr|Q1R964|Q1R964_ECOUT	intC	0.0123977	0.945281
tr|Q1RAP9|Q1RAP9_ECOUT	tar	0.0125207	0.983657
sp|Q1RGI8|DNAK_ECOUT	dnaK	0.0125691	0.942212
tr|Q1RA04|Q1RA04_ECOUT	udk	0.0131892	0.899455
sp|Q1R322|YJGA_ECOUT	yjgA	0.0131997	0.719193
tr|Q1R392|Q1R392_ECOUT	yjeE	0.0133039	0.838066
tr|Q1RAV7|Q1RAV7_ECOUT	prc	0.0136399	0.901485
tr|Q1R542|Q1R542_ECOUT	yiaF	0.0136647	0.767944
tr|Q1RB13|Q1RB13_ECOUT	gapA	0.0143097	0.797321
sp|Q1R8H7|PUR4_ECOUT	purL	0.0145707	0.941356
tr|Q1RCJ6|Q1RCJ6_ECOUT	adhE	0.0160213	0.34109
tr|Q1R8V5|Q1R8V5_ECOUT	ptsH	0.017768	0.920192
sp|Q1R9C9|NUOA_ECOUT	nuoA	0.0178425	0.745688
tr|Q1R800|Q1R800_ECOUT	ygaD	0.0183181	0.918102
tr|Q1R6B7|Q1R6B7_ECOUT	yhcJ	0.0196259	0.935269
tr|Q1R8Q2|Q1R8Q2_ECOUT	ypfJ	0.0201046	0.904279
tr|Q1R4F1|Q1R4F1_ECOUT	rffE	0.0203042	0.873839
tr|Q1R753|Q1R753_ECOUT	kpsD	0.0203183	0.7549
tr|Q1R4H7|Q1R4H7_ECOUT	yieP	0.0207606	0.899494
tr|Q1RA36|Q1RA36_ECOUT	rfbA	0.0210843	0.770659
tr|Q1REJ7|Q1REJ7_ECOUT	sucD	0.0216472	0.868137
sp|Q1R8A9|NADK_ECOUT	nadK	0.0219584	0.838629
sp|Q1R6H0|IF2_ECOUT	infB	0.0221314	0.808261
tr|Q1R8U0|Q1R8U0_ECOUT	yfeX	0.0223076	0.838641
tr|Q1REB4|Q1REB4_ECOUT	glnH	0.0229128	0.902083
tr|Q1R6B3|Q1R6B3_ECOUT	sspB	0.0233406	0.723697
tr|Q1RFA8|Q1RFA8_ECOUT	cyoB	0.0234372	0.854595
tr|Q1R4H2|Q1R4H2_ECOUT	yifE	0.0235267	0.881016
tr|Q1REV1|Q1REV1_ECOUT	rna	0.0235322	0.916695
tr|Q1RC86|Q1RC86_ECOUT	yciS	0.0238593	0.903136
tr|Q1RFV1|Q1RFV1_ECOUT	ykfE	0.0242444	0.794067
tr|Q1R8M0|Q1R8M0_ECOUT	yfgM	0.0250767	0.824824
tr|Q1R6G0|Q1R6G0_ECOUT	mrsC	0.0251523	0.735413
tr|Q1RGB0|Q1RGB0_ECOUT	murE	0.026022	0.597158
sp|Q1R8V2|PDXK_ECOUT	pdxK	0.0275695	0.866243
sp|Q1RG71|SPED_ECOUT	speD	0.0277538	0.905885
tr|Q1R767|Q1R767_ECOUT	yggL	0.0302177	0.827667
tr|Q1R395|Q1R395_ECOUT	orn	0.0307982	0.814218
tr|Q1R4B3|Q1R4B3_ECOUT	pldA	0.0313341	0.775267
sp|Q1R2E6|OPGB_ECOUT	mdoB	0.0331577	0.846791
tr|Q1RE86|Q1RE86_ECOUT	dacC	0.0333644	0.761342
tr|Q1R6E6|Q1R6E6_ECOUT	yrbA	0.0336187	0.8105
sp|Q1R8Q6|DAPE_ECOUT	dapE	0.034834	0.388494
sp|Q1RFC4|NUSB_ECOUT	nusB	0.0358429	0.526885
tr|Q1R668|Q1R668_ECOUT	yhdG	0.0367382	0.769022
sp|Q1R8K9|PEPB_ECOUT	pepB	0.0370633	0.689189
tr|Q1RBE5|Q1RBE5_ECOUT	nemA	0.0375011	0.678595
tr|Q1RBW6|Q1RBW6_ECOUT	yncD	0.0379237	0.789608
tr|Q1REJ2|Q1REJ2_ECOUT	cydB	0.0383254	0.832371
tr|Q1RCY1|Q1RCY1_ECOUT	nmpC	0.0388077	0.714103
tr|Q1RDQ1|Q1RDQ1_ECOUT	helD	0.0393335	0.846792
tr|Q1RA64|Q1RA64_ECOUT	yeeX	0.0398241	0.692451
tr|Q1RD21|Q1RD21_ECOUT	ycfC	0.040585	0.586711
tr|Q1R5F1|Q1R5F1_ECOUT	zntA	0.0421398	0.557392
sp|Q1RES0|LPTE_ECOUT	lptE	0.0431353	0.793263
tr|Q1RA06|Q1RA06_ECOUT	asmA	0.0433964	0.599972
tr|Q1RG76|Q1RG76_ECOUT	aceF	0.0449133	0.494191
tr|Q1RAW7|Q1RAW7_ECOUT	cspC	0.0463	0.740124
tr|Q1REQ4|Q1REQ4_ECOUT	yleB	0.0470079	0.773347
tr|Q1RB43|Q1RB43_ECOUT	xthA	0.047173	0.651344
tr|Q1R8M8|Q1R8M8_ECOUT	guaB	0.0474136	0.403659
sp|Q1R536|SYGA_ECOUT	glyQ	0.0502962	0.538259
tr|Q1R6D0|Q1R6D0_ECOUT	ptsN	0.0504556	0.442447
sp|Q1RDJ8|EFEB_ECOUT	efeB	0.0522495	0.380838
tr|Q1RAK8|Q1RAK8_ECOUT	UTI89_C2133	0.0524532	0.825211
tr|Q1RG75|Q1RG75_ECOUT	lpdA	0.0529212	0.290137
sp|Q1RBE3|RNT_ECOUT	rnt	0.0532479	0.538605
sp|Q1RFB7|THII_ECOUT	thiI	0.0536211	0.58376
tr|Q1R9I5|Q1R9I5_ECOUT	gyrA	0.0542633	0.563712
sp|Q1RFC8|NRDR_ECOUT	nrdR	0.0555551	0.685037
tr|Q1R3X7|Q1R3X7_ECOUT	metL	0.0565206	0.583403
tr|Q1R4Y8|Q1R4Y8_ECOUT	cysE	0.0566475	0.621684
sp|Q1R477|UBIE_ECOUT	ubiE	0.056741	0.480706
tr|Q1R746|Q1R746_ECOUT	neuA	0.0571697	0.616373
tr|Q1R6J1|Q1R6J1_ECOUT	yraP	0.0575223	0.376766
tr|Q1R5N0|Q1R5N0_ECOUT	ompR	0.0605658	0.305868
tr|Q1R5U5|Q1R5U5_ECOUT	secE	0.0611221	0.475004
tr|Q1R6G3|Q1R6G3_ECOUT	secG	0.0632756	0.541476
tr|Q1RF61|Q1RF61_ECOUT	adk	0.063427	0.65535
sp|Q1R6R7|TSAD_ECOUT	tsaD	0.0640552	0.424867
sp|Q1R9K8|ECOT_ECOUT	eco	0.0642496	0.649713
sp|Q1REH4|GAL1_ECOUT	galK	0.0658564	0.454598
tr|Q1REK6|Q1REK6_ECOUT	gltA	0.0661023	0.622473
tr|Q1R776|Q1R776_ECOUT	yggS	0.0664203	0.527329
REV__tr|Q1R8M6|Q1R8M6_ECOUT	UTI89_C2828	0.0667573	0.54737
tr|Q1R6E2|Q1R6E2_ECOUT	yrbC	0.06698	0.767365
tr|Q1R8K2|Q1R8K2_ECOUT	iscS	0.0681661	0.357499
tr|Q1RBB9|Q1RBB9_ECOUT	lpp	0.0687131	0.848849
tr|Q1RDR2|Q1RDR2_ECOUT	ymbA	0.0690788	0.762572
sp|Q1R537|SYGB_ECOUT	glyS	0.069983	0.274963
tr|Q1RDR7|Q1RDR7_ECOUT	ycbX	0.0704449	0.776005
tr|Q1R3L2|Q1R3L2_ECOUT	uvrA	0.0722264	0.434711
tr|Q1R6U8|Q1R6U8_ECOUT	tolC	0.072378	0.42879
sp|Q1RGH0|DAPB_ECOUT	dapB	0.0725245	0.499502
tr|Q1RAH9|Q1RAH9_ECOUT	dcm	0.0734447	0.320852
sp|Q1RD77|FLGI_ECOUT	flgI	0.0734809	0.564435
tr|Q1R8D0|Q1R8D0_ECOUT	bamD	0.074679	0.297727
tr|Q1RFZ6|Q1RFZ6_ECOUT	cutF	0.0755231	0.712245
tr|Q1R781|Q1R781_ECOUT	yggJ	0.0756989	0.623557
tr|Q1R733|Q1R733_ECOUT	gspE	0.0766252	0.386168
sp|Q1RDC7|YCDX_ECOUT	ycdX	0.0768937	0.507437
sp|Q1RBH5|ADD_ECOUT	add	0.0775568	0.650887
sp|Q1RG08|LPXA_ECOUT	lpxA	0.0779224	0.460459
tr|Q1R7B7|Q1R7B7_ECOUT	serA	0.078235	0.635202
sp|Q1R651|AROE_ECOUT	aroE	0.0785897	0.514165
sp|Q1RG29|MTNN_ECOUT	mtnN	0.0810256	0.427387
sp|Q1R503|SELA_ECOUT	selA	0.0817532	0.586306
tr|Q1R8N8|Q1R8N8_ECOUT	purN	0.0839694	0.0210064
tr|Q1RC88|Q1RC88_ECOUT	ribA	0.084605	0.669147
tr|Q1R6Y6|Q1R6Y6_ECOUT	yqhD	0.0852978	0.436375
tr|Q1R9Y3|Q1R9Y3_ECOUT	UTI89_C2363	0.0855105	0.48524
tr|Q1R380|Q1R380_ECOUT	yjfH	0.0868474	0.108344
tr|Q1RBA9|Q1RBA9_ECOUT	ydiJ	0.0875037	0.606934
tr|Q1R3N1|Q1R3N1_ECOUT	dnaB	0.0875783	0.339574
sp|Q1R7Q7|RLMD_ECOUT	rlmD	0.0879366	0.227328
tr|Q1RA43|Q1RA43_ECOUT	wbgM	0.089704	0.387374
tr|Q1R793|Q1R793_ECOUT	tktA	0.0902581	0.224174
sp|Q1R8F7|TRMN6_ECOUT	yfiC	0.0915998	0.294108
tr|Q1R760|Q1R760_ECOUT	speC	0.0934241	0.185568
tr|Q1R4W1|Q1R4W1_ECOUT	rfaQ	0.0942127	0.499213
sp|Q1RF98|CLPP_ECOUT	clpP	0.0949977	0.627575
sp|Q1R609|RS19_ECOUT	rpsS	0.0959292	0.203167
sp|Q1R6F0|RL21_ECOUT	rplU	0.0963095	0.0947338
sp|Q1R8H0|ACPS_ECOUT	acpS	0.0966039	0.483915
tr|Q1RFU9|Q1RFU9_ECOUT	lpcA	0.0986169	0.336934
tr|Q1RA41|Q1RA41_ECOUT	UTI89_C2305	0.0993723	0.468527
tr|Q1RF77|Q1RF77_ECOUT	maa	0.0999733	0.716078
tr|Q1R4F0|Q1R4F0_ECOUT	rffD	0.100274	0.485719
tr|Q1R8A7|Q1R8A7_ECOUT	smpA	0.100444	0.532926
tr|Q1R5Q3|Q1R5Q3_ECOUT	trpS	0.100942	0.22404
tr|Q1RDS6|Q1RDS6_ECOUT	pncB	0.101502	0.70333
tr|Q1R6K8|Q1R6K8_ECOUT	agaR	0.101656	0.501379
tr|Q1R8H5|Q1R8H5_ECOUT	yfhC	0.101862	0.521565
sp|Q1RAS3|RUVA_ECOUT	ruvA	0.102875	0.0958024
tr|Q1R9B8|Q1R9B8_ECOUT	ackA	0.103507	0.365717
tr|Q1RFD2|Q1RFD2_ECOUT	secF	0.104968	0.445193
tr|Q1R773|Q1R773_ECOUT	yggV	0.1051	0.420007
tr|Q1RBM5|Q1RBM5_ECOUT	dcp	0.106796	0.33841
tr|Q1R744|Q1R744_ECOUT	neuD	0.10926	0.253254
tr|Q1RG47|Q1RG47_ECOUT	pcnB	0.109825	0.219667
sp|Q1R4J2|RSMG_ECOUT	rsmG	0.110921	0.448989
sp|Q1R6S5|CCA_ECOUT	cca	0.112404	0.423021
tr|Q1R921|Q1R921_ECOUT	UTI89_C2677	0.113049	0.578525
tr|Q1RGA0|Q1RGA0_ECOUT	ftsZ	0.113424	0.189771
sp|Q1RE90|RIMO_ECOUT	rimO	0.115272	0.476995
sp|Q1R8M9|GUAA_ECOUT	guaA	0.116531	0.110997
tr|Q1R4Y9|Q1R4Y9_ECOUT	yibK	0.116698	0.572126
sp|Q1R7R3|PYRG_ECOUT	pyrG	0.117434	0.0541612
sp|Q1R622|RS8_ECOUT	rpsH	0.11772	0.211861
tr|Q1RCI1|Q1RCI1_ECOUT	yciA	0.117918	0.309525
sp|Q1REF1|UVRB_ECOUT	uvrB	0.118319	0.615252
tr|Q1RET0|Q1RET0_ECOUT	dacA	0.118374	0.0924272
tr|Q1RC44|Q1RC44_ECOUT	ycjX	0.118599	0.519553
sp|Q1RCH9|YCIC_ECOUT	yciC	0.118801	0.48413
sp|Q1RG17|RRF_ECOUT	frr	0.118903	0.324115
sp|Q1RGA4|MURC_ECOUT	murC	0.119229	0.137281
tr|Q1R442|Q1R442_ECOUT	typA	0.119883	0.0950137
tr|Q1RE62|Q1RE62_ECOUT	artI	0.119899	0.504948
tr|Q1R631|Q1R631_ECOUT	secY	0.12024	0.389043
tr|Q1RAV5|Q1RAV5_ECOUT	UTI89_C2033	0.121332	0.29136
sp|Q1R808|GSH1_ECOUT	gshA	0.122613	0.030534
sp|Q1RCR1|DSBB_ECOUT	dsbB	0.122755	0.33871
sp|Q1R6J2|DIAA_ECOUT	diaA	0.124148	0.478333
sp|Q1R8L7|RODZ_ECOUT	rodZ	0.124455	0.16203
tr|Q1REV6|Q1REV6_ECOUT	ahpC	0.124625	0.230754
tr|Q1R8Q0|Q1R8Q0_ECOUT	nlpB	0.125335	0.120182
sp|Q1R8B8|TRMD_ECOUT	trmD	0.126592	0.466917
tr|Q1R9H6|Q1R9H6_ECOUT	glpA	0.127951	0.799436
sp|Q1R3U2|TRMA_ECOUT	trmA	0.129839	0.184146
tr|Q1R3C5|Q1R3C5_ECOUT	yjdC	0.130598	0.305583
sp|Q1R6H4|PNP_ECOUT	pnp	0.131027	0.0775003
sp|Q1RG99|LPXC_ECOUT	lpxC	0.132235	0.343972
sp|Q1RAQ8|SYR_ECOUT	argS	0.133654	0.126272
sp|Q1R2D5|RSMC_ECOUT	rsmC	0.133973	0.191586
tr|Q1R9T8|Q1R9T8_ECOUT	pbpG	0.134162	0.298624
tr|Q1RA44|Q1RA44_ECOUT	gnd	0.134276	0.0732413
tr|Q1R8A5|Q1R8A5_ECOUT	yfjG	0.134533	0.168779
tr|Q1R745|Q1R745_ECOUT	neuB	0.136019	0.117727
sp|Q1R9C4|5DNU_ECOUT	yfbR	0.136559	0.0546878
tr|Q1R7M6|Q1R7M6_ECOUT	mltA	0.136657	0.140917
tr|Q1R749|Q1R749_ECOUT	neuS	0.136716	0.538209
tr|Q1R689|Q1R689_ECOUT	mreB	0.1379	0.103422
tr|Q1R8M1|Q1R8M1_ECOUT	yfgL	0.139943	0.0208394
tr|Q1RAW8|Q1RAW8_ECOUT	yebH	0.143718	0.372131
tr|Q1R4Y1|Q1R4Y1_ECOUT	yibN	0.144113	0.074377
tr|Q1R6G8|Q1R6G8_ECOUT	nusA	0.144725	0.013347
tr|Q1R6A8|Q1R6A8_ECOUT	yhcM	0.144812	0.238861
tr|Q1R1P7|Q1R1P7_ECOUT	UTI89_P141	0.145459	0.217452
tr|Q1R967|Q1R967_ECOUT	vacJ	0.145601	0.187122
tr|Q1R6D4|Q1R6D4_ECOUT	yhbN	0.146029	0.297518
sp|Q1R6F9|RLME_ECOUT	rlmE	0.147631	0.278404
tr|Q1RD61|Q1RD61_ECOUT	fabF	0.147948	0.0335856
sp|Q1R621|RS14_ECOUT	rpsN	0.148717	0.195387
tr|Q1RCN5|Q1RCN5_ECOUT	ychF	0.149314	0.0299339
sp|Q1R257|LPLA_ECOUT	lplA	0.151434	0.34602
sp|Q1R996|ACCD_ECOUT	accD	0.1518	0.152556
tr|Q1R250|Q1R250_ECOUT	yjjK	0.151971	0.00939142
sp|Q1R8L8|ISPG_ECOUT	ispG	0.152061	0.0642727
tr|Q1R6I4|Q1R6I4_ECOUT	yhbT	0.152385	0.246608
sp|Q1RF04|FOLD_ECOUT	folD	0.153392	0.00441444
sp|Q1R602|RL3_ECOUT	rplC	0.153425	0.00491292
sp|Q1R4Y7|GPDA_ECOUT	gpsA	0.153688	0.193629
tr|Q1REB6|Q1REB6_ECOUT	glnQ	0.153752	0.575722
sp|Q1R447|YIHI_ECOUT	yihI	0.153822	0.50126
sp|Q1R8M7|EX7L_ECOUT	xseA	0.153861	0.141992
tr|Q1RC01|Q1RC01_ECOUT	hrpA	0.154457	0.196704
tr|Q1RFD0|Q1RFD0_ECOUT;tr|Q1R3X6|Q1R3X6_ECOUT	tsx	0.155934	0.23148
sp|Q1R901|SDHD1_ECOUT	dsdA1	0.156705	0.580486
sp|Q1RG19|EFTS_ECOUT	tsf	0.157768	0.0287949
sp|Q1R8B7|RIMM_ECOUT	rimM	0.15892	0.0732909
sp|Q1R5U1|RS12_ECOUT	rpsL	0.159413	0.0201409
tr|Q1R4V0|Q1R4V0_ECOUT	pyrE	0.163096	0.15905
tr|Q1REH0|Q1REH0_ECOUT	modE	0.163225	0.00190715
sp|Q1R8K0|TRMJ_ECOUT	trmJ	0.163395	0.0881613
tr|Q1RA75|Q1RA75_ECOUT	UTI89_C2271	0.16379	0.485719
sp|Q1R5R3|CYSG_ECOUT	cysG	0.163891	0.371298
sp|Q1R612|RS3_ECOUT	rpsC	0.164044	0.0356003
sp|Q1R626|RL18_ECOUT	rplR	0.164291	0.0434306
tr|Q1R9A2|Q1R9A2_ECOUT	ubiX	0.166411	0.311432
tr|Q1R404|Q1R404_ECOUT	yiiP	0.167762	0.178961
tr|Q1R9N4|Q1R9N4_ECOUT	rplY	0.167988	0.0420088
tr|Q1R7V0|Q1R7V0_ECOUT	nlpD	0.169198	0.0132151
sp|Q1R9P8|EFPL_ECOUT	yeiP	0.169773	0.00814892
sp|Q1R6E7|MURA_ECOUT	murA	0.169872	0.0282905
tr|Q1R3R6|Q1R3R6_ECOUT	yjbC	0.170239	0.23493
sp|Q1RAR3|CMOB_ECOUT	cmoB	0.171754	0.0209727
sp|Q1R9L3|NAPA_ECOUT	napA	0.171788	0.645367
sp|Q1R636|RS4_ECOUT	rpsD	0.171915	0.0423793
sp|Q1R4M8|MNME_ECOUT	mnmE	0.172238	0.19833
sp|Q1RC43|YCJF_ECOUT	ycjF	0.172615	0.633933
tr|Q1R4U1|Q1R4U1_ECOUT	spoT	0.173186	0.282855
tr|Q1REA7|Q1REA7_ECOUT	mntR	0.174617	0.204178
tr|Q1RD71|Q1RD71_ECOUT	yceC	0.175434	0.0357755
sp|Q1R604|RL4_ECOUT	rplD	0.17546	0.162082
tr|Q1RD31|Q1RD31_ECOUT	potD	0.17704	0.256834
tr|Q1R6F7|Q1R6F7_ECOUT	yhbY	0.17814	0.109408
sp|Q1R613|RL16_ECOUT	rplP	0.178398	0.0622691
sp|Q1RDP5|RLMI_ECOUT	rlmI	0.179079	0.0144134
tr|Q1R4Z8|Q1R4Z8_ECOUT	mtlD	0.179727	0.210932
tr|Q1RFL9|Q1RFL9_ECOUT	yahA	0.17973	0.366041
tr|Q1R329|Q1R329_ECOUT	ppa	0.179861	0.300671
tr|Q1R244|Q1R244_ECOUT	creA	0.181365	0.101318
tr|Q1RBJ0|Q1RBJ0_ECOUT	rstA	0.182637	0.198319
sp|Q1RER9|SYL_ECOUT	leuS	0.182798	0.0162358
sp|Q1R5X1|PUR9_ECOUT	purH	0.182831	0.309792
sp|Q1RDU4|MSBA_ECOUT	msbA	0.183024	0.17899
tr|Q1RAL7|Q1RAL7_ECOUT	fliC	0.183104	0.738171
tr|Q1R784|Q1R784_ECOUT	galP	0.184074	0.482034
tr|Q1R9J9|Q1R9J9_ECOUT	yojN	0.18411	0.317088
sp|Q1R4L0|PSTB_ECOUT	pstB	0.18424	0.257118
sp|Q1RDS7|SYN_ECOUT	asnS	0.184895	0.00903612
sp|Q1R620|RL5_ECOUT	rplE	0.185562	0.0364122
sp|Q1RG44|SFSA_ECOUT	sfsA	0.18589	0.386304
tr|Q1RB57|Q1RB57_ECOUT	celA	0.186623	0.0656575
tr|Q1RDK3|Q1RDK3_ECOUT	putA	0.186709	0.358485
sp|Q1RFZ4|SYP_ECOUT	proS	0.189024	0.0258775
tr|Q1R574|Q1R574_ECOUT	yhjK	0.190759	0.256815
sp|Q1R646|DEF_ECOUT	def	0.190783	0.0616521
sp|Q1R627|RS5_ECOUT	rpsE	0.190834	0.0484293
tr|Q1RFH2|Q1RFH2_ECOUT	yaiH	0.191569	0.0492118
sp|Q1R6A9|RL13_ECOUT	rplM	0.193596	1.73649e-05
tr|Q1RFG5|Q1RFG5_ECOUT	ddlA	0.193697	0.0583135
tr|Q1R3C2|Q1R3C2_ECOUT	dcuA	0.195089	0.320833
tr|Q1RFD3|Q1RFD3_ECOUT	secD	0.195491	0.0259826
sp|Q1R5U9|RL1_ECOUT	rplA	0.196017	0.028846
tr|Q1RAL2|Q1RAL2_ECOUT	yedD	0.196789	0.16102
tr|Q1RBG3|Q1RBG3_ECOUT	nth	0.196898	0.144649
tr|Q1RAM0|Q1RAM0_ECOUT	fliY	0.199158	0.401566
sp|Q1R5V0|RL10_ECOUT	rplJ	0.199929	0.021155
tr|Q1RAW0|Q1RAW0_ECOUT	kdgR	0.202231	0.0210453
tr|Q1RC97|Q1RC97_ECOUT	yciK	0.202467	0.09959
sp|Q1RCM3|KDSA_ECOUT	kdsA	0.202953	0.0283901
tr|Q1R8M2|Q1R8M2_ECOUT	engA	0.203116	0.0618072
tr|Q1R847|Q1R847_ECOUT	UTI89_C3011	0.204552	0.124208
tr|Q1R4I9|Q1R4I9_ECOUT	asnC	0.206088	0.0512478
tr|Q1R8F3|Q1R8F3_ECOUT	yfiD	0.208738	0.726348
sp|Q1RG21|RS2_ECOUT	rpsB	0.208756	0.00330808
tr|Q1R4U9|Q1R4U9_ECOUT	rph	0.209515	0.022279
tr|Q1REQ8|Q1REQ8_ECOUT	ybeX	0.210594	0.412867
tr|Q1RA76|Q1RA76_ECOUT	UTI89_C2270	0.213459	0.10173
tr|Q1RD78|Q1RD78_ECOUT	flgH	0.214008	0.283842
tr|Q1R8E6|Q1R8E6_ECOUT	pss	0.214036	0.206333
tr|Q1RDA9|Q1RDA9_ECOUT	mdoH	0.214073	0.182776
tr|Q1R752|Q1R752_ECOUT	kpsU	0.214607	0.0231073
tr|Q1RC31|Q1RC31_ECOUT	fnr	0.215442	0.0227183
sp|Q1R5Y2|EFTU1_ECOUT;sp|Q1R5U4|EFTU2_ECOUT	tuf1	0.215722	0.0183177
sp|Q1R804|SYA_ECOUT	alaS	0.216031	0.00214872
tr|Q1RDQ7|Q1RDQ7_ECOUT	ompA	0.217176	0.0229812
sp|Q1RGB3|RSMH_ECOUT	rsmH	0.21741	0.000509012
tr|Q1R3N0|Q1R3N0_ECOUT	alr	0.218557	0.0734526
tr|Q1RDR5|Q1RDR5_ECOUT	uup	0.219617	0.0314476
tr|Q1REQ1|Q1REQ1_ECOUT	nagC	0.219906	0.000877848
sp|Q1R358|RS18_ECOUT	rpsR	0.220107	0.0245908
tr|Q1RA37|Q1RA37_ECOUT	rfbC	0.22011	0.0175008
tr|Q1RBY2|Q1RBY2_ECOUT	ydcP	0.2205	0.225716
sp|Q1RFB4|YAJQ_ECOUT	yajQ	0.221049	0.113876
sp|Q1R9D1|NUOCD_ECOUT	nuoC	0.221903	0.0203462
sp|Q1R763|FETP_ECOUT	yggX	0.224318	0.249402
sp|Q1R4V2|DUT_ECOUT	dut	0.225376	0.402863
tr|Q1RAY9|Q1RAY9_ECOUT	fadD	0.225764	0.0283602
tr|Q1RC17|Q1RC17_ECOUT	ydbK	0.22591	0.105688
sp|Q1RDR6|RLMKL_ECOUT	rlmL	0.226235	0.0388308
sp|Q1RBZ1|OPGD_ECOUT	mdoD	0.226428	0.0760052
sp|Q1RD98|MTOX_ECOUT	solA	0.227819	0.0183334
sp|Q1RET3|LIPA_ECOUT	lipA	0.230632	0.185991
sp|Q1R629|RL30_ECOUT	rpmD	0.231989	0.0117287
tr|Q1R7C4|Q1R7C4_ECOUT	visC	0.234194	0.0351568
tr|Q1R312|Q1R312_ECOUT	yjgF	0.234312	0.0859362
tr|Q1RD29|Q1RD29_ECOUT	potB	0.235017	0.0131999
tr|Q1RD69|Q1RD69_ECOUT	yceD	0.23601	0.336626
tr|Q1R8B6|Q1R8B6_ECOUT	rpsP	0.236149	0.0774906
tr|Q1RF73|Q1RF73_ECOUT	acrA	0.236378	0.0263492
REV__tr|Q1R3X4|Q1R3X4_ECOUT	UTI89_C4528	0.237667	0.0726336
sp|Q1R607|RL2_ECOUT	rplB	0.2411	0.0304146
sp|Q1R610|RL22_ECOUT	rplV	0.241119	0.00187544
sp|Q1R624|RL6_ECOUT	rplF	0.241319	0.0100726
tr|Q1R6V3|Q1R6V3_ECOUT	parE	0.241796	0.0988238
tr|Q1RCK6|Q1RCK6_ECOUT	purU	0.241995	0.0149386
tr|Q1R4P0|Q1R4P0_ECOUT	yidA	0.242255	0.273079
tr|Q1RBJ4|Q1RBJ4_ECOUT	UTI89_C1792	0.24297	0.020451
tr|Q1R4G2|Q1R4G2_ECOUT	ppiC	0.243788	0.104643
tr|Q1REJ9|Q1REJ9_ECOUT	sucB	0.243825	0.161137
tr|Q1R9D3|Q1R9D3_ECOUT	nuoF	0.24402	0.018185
tr|Q1R446|Q1R446_ECOUT	hemN	0.244831	0.091617
tr|Q1RB28|Q1RB28_ECOUT	ydjA	0.244833	0.0656185
sp|Q1R6B0|RS9_ECOUT	rpsI	0.24587	0.00246096
tr|Q1R682|Q1R682_ECOUT	accB	0.247138	0.133542
tr|Q1R9C5|Q1R9C5_ECOUT	UTI89_C2572	0.24954	0.125131
tr|Q1RBB0|Q1RBB0_ECOUT	ydiI	0.250094	0.0124735
sp|Q1R8G7|ERA_ECOUT	era	0.25183	0.0119208
tr|Q1R5X0|Q1R5X0_ECOUT	purD	0.252092	0.19237
tr|Q1R7G6|Q1R7G6_ECOUT	ygeR	0.252566	0.288492
tr|Q1RBD3|Q1RBD3_ECOUT	ribC	0.253258	0.0077945
tr|Q1RBP3|Q1RBP3_ECOUT	yneH	0.253997	0.0358644
tr|Q1R8V3|Q1R8V3_ECOUT	crr	0.254451	0.0168069
sp|Q1RD19|NUDJ_ECOUT	nudJ	0.254717	0.146404
tr|Q1R8F6|Q1R8F6_ECOUT	srmB	0.255502	0.00634373
sp|Q1R8G6|RNC_ECOUT	rnc	0.257292	0.0170857
sp|Q1R6R5|RS21_ECOUT	rpsU	0.258059	0.0245252
tr|Q1RG64|Q1RG64_ECOUT	yadG	0.258372	0.00359958
tr|Q1RG38|Q1RG38_ECOUT	fhuA	0.258684	0.0430673
tr|Q1RFA5|Q1RFA5_ECOUT	yajG	0.259589	0.014087
tr|Q1RF64|Q1RF64_ECOUT	ybaB	0.260558	0.233059
sp|Q1RAS0|YEBC_ECOUT	yebC	0.260865	0.0902146
tr|Q1REQ2|Q1REQ2_ECOUT	nagD	0.261711	0.0640944
tr|Q1R6B6|Q1R6B6_ECOUT	nanT	0.261804	0.483851
sp|Q1R3Y9|RRAA_ECOUT	rraA	0.262043	0.244855
sp|Q1R6H3|RS15_ECOUT	rpsO	0.262752	0.0336366
sp|Q1RG70|SPEE_ECOUT	speE	0.262908	0.0200123
sp|Q1R617|RL14_ECOUT	rplN	0.263052	0.00169037
sp|Q1RB79|RL20_ECOUT	rplT	0.264775	0.0035103
tr|Q1RAM6|Q1RAM6_ECOUT	uvrY	0.265039	0.011517
sp|Q1RB76|SYT_ECOUT	thrS	0.26628	0.0156239
sp|Q1R6F2|RL27_ECOUT	rpmA	0.266834	0.00833521
tr|Q1R273|Q1R273_ECOUT	UTI89_C5141	0.267204	0.0806455
tr|Q1R3K4|Q1R3K4_ECOUT	yjcE	0.267351	0.0847383
tr|Q1RBI4|Q1RBI4_ECOUT	ydgA	0.267869	0.0101135
tr|Q1RED0|Q1RED0_ECOUT	rhlE	0.267968	0.0489848
tr|Q1REI6|Q1REI6_ECOUT	tolA	0.268315	0.0919188
sp|Q1R6H2|TRUB_ECOUT	truB	0.268339	0.0248319
tr|Q1R7J7|Q1R7J7_ECOUT	amiC	0.268938	0.0159499
tr|Q1R396|Q1R396_ECOUT	yjeQ	0.269185	0.0460398
tr|Q1REA5|Q1REA5_ECOUT	ybiS	0.271658	0.000579648
tr|Q1R9V0|Q1R9V0_ECOUT	yehS	0.273486	0.00464146
tr|Q1RF05|Q1RF05_ECOUT	ybcJ	0.273522	0.411763
tr|Q1R8X3|Q1R8X3_ECOUT	nupC	0.274245	0.205376
sp|Q1RCQ9|FADR_ECOUT	fadR	0.274251	0.0162048
sp|Q1R8G3|LEPA_ECOUT	lepA	0.275187	0.0375749
tr|Q1R731|Q1R731_ECOUT	gspC	0.275543	0.106286
tr|Q1R754|Q1R754_ECOUT	kpsE	0.276275	0.0774069
tr|Q1REK1|Q1REK1_ECOUT	sdhB	0.276715	0.0706764
sp|Q1R5U7|RL11_ECOUT	rplK	0.280346	0.0110525
sp|Q1R5U2|RS7_ECOUT	rpsG	0.280366	0.00103809
tr|Q1RG22|Q1RG22_ECOUT	map	0.280611	0.114969
tr|Q1RDU0|Q1RDU0_ECOUT	kdsB	0.28102	0.00459335
tr|Q1RE24|Q1RE24_ECOUT	ftsK	0.281112	0.054549
sp|Q1R3U4|FABR_ECOUT	fabR	0.282213	0.133324
sp|Q1R270|RF3_ECOUT	prfC	0.284879	0.0402992
tr|Q1R982|Q1R982_ECOUT	prmB	0.28557	0.0467747
tr|Q1RGH7|Q1RGH7_ECOUT	ribF	0.287049	0.0431878
sp|Q1RG10|LPXD_ECOUT	lpxD	0.287078	0.00348143
tr|Q1R8G4|Q1R8G4_ECOUT	lepB	0.287829	4.88926e-05
tr|Q1RFB9|Q1RFB9_ECOUT	ispA	0.289837	0.116869
tr|Q1R4F5|Q1R4F5_ECOUT	rho	0.290849	0.00183692
sp|Q1RFT3|XGPT_ECOUT	gpt	0.291075	0.00673414
sp|Q1R615|RL29_ECOUT	rpmC	0.293399	0.08739
sp|Q1RAV8|HTPX_ECOUT	htpX	0.294992	0.103235
tr|Q1RET7|Q1RET7_ECOUT	cspE	0.296421	0.0905747
tr|Q1R318|Q1R318_ECOUT	nrdD	0.296609	0.00275407
tr|Q1R2B9|Q1R2B9_ECOUT	UTI89_C5095	0.296761	0.186903
sp|Q1RE21|SYS_ECOUT	serS	0.298761	0.00698313
sp|Q1R616|RS17_ECOUT	rpsQ	0.299993	0.0179561
sp|Q1RFA0|TIG_ECOUT	tig	0.300096	0.00468044
tr|Q1R6C5|Q1R6C5_ECOUT	yhbL	0.301075	0.043411
sp|Q1RD95|PYRC_ECOUT	pyrC	0.302705	0.248383
sp|Q1RC84|PYRF_ECOUT	pyrF	0.303131	0.0319442
tr|Q1RG01|Q1RG01_ECOUT	mesJ	0.305799	0.0512466
sp|Q1RGH3|ISPH_ECOUT	ispH	0.306382	0.0222624
tr|Q1RGC8|Q1RGC8_ECOUT	tbpA	0.307446	9.07348e-05
tr|Q1RG09|Q1RG09_ECOUT	fabZ	0.309824	0.0276218
tr|Q1RBF4|Q1RBF4_ECOUT	slyB	0.310533	0.0956159
sp|Q1RF28|ALLR_ECOUT	allR	0.310574	0.0821127
sp|Q1R8B9|RL19_ECOUT	rplS	0.313857	0.031171
tr|Q1RA39|Q1RA39_ECOUT	UTI89_C2307	0.315422	0.178276
tr|Q1R813|Q1R813_ECOUT	emrA	0.315704	0.0186116
sp|Q1RD68|RL32_ECOUT	rpmF	0.315961	0.0108194
tr|Q1RBL5|Q1RBL5_ECOUT	speG	0.3189	0.00128414
tr|Q1R4B4|Q1R4B4_ECOUT	yigI	0.319157	0.122643
tr|Q1REQ6|Q1REQ6_ECOUT	ybeZ	0.319904	0.042958
sp|Q1RGE4|SURA_ECOUT	surA	0.320749	0.00937365
sp|Q1R9R9|GCH1_ECOUT	folE	0.32215	0.0739487
tr|Q1RF74|Q1RF74_ECOUT;tr|Q1R662|Q1R662_ECOUT	acrB	0.322584	0.0335946
tr|Q1RE99|Q1RE99_ECOUT	moeB	0.322854	0.100107
tr|Q1R9P6|Q1R9P6_ECOUT	yeiR	0.323141	0.000548732
tr|Q1R6T3|Q1R6T3_ECOUT	yqiC	0.323505	0.0245197
tr|Q1R1Q3|Q1R1Q3_ECOUT	traT	0.323534	0.0106224
tr|Q1RGF0|Q1RGF0_ECOUT	folA	0.324389	0.14551
sp|Q1REN7|SYQ_ECOUT	glnS	0.329457	0.00539185
tr|Q1R9Y6|Q1R9Y6_ECOUT	yegQ	0.330207	0.0047056
sp|Q1R6F4|OBG_ECOUT	obg	0.330477	0.00297629
sp|Q1R9D0|NUOB_ECOUT	nuoB	0.330701	0.0551274
tr|Q1R9B6|Q1R9B6_ECOUT	pta	0.33104	0.0120716
tr|Q1R8K3|Q1R8K3_ECOUT	iscU	0.331143	0.300282
sp|Q1R4Y5|SECB_ECOUT	secB	0.332018	0.0464225
sp|Q1R7U5|ISPF_ECOUT	ispF	0.332158	0.110326
tr|Q1RBE1|Q1RBE1_ECOUT	ydhD	0.332856	0.190142
tr|Q1RBG1|Q1RBG1_ECOUT	ydgR	0.333426	0.152622
tr|Q1R9B4|Q1R9B4_ECOUT	UTI89_C2583	0.334159	0.0195235
sp|Q1R606|RL23_ECOUT	rplW	0.334403	0.0310869
sp|Q1RD57|KTHY_ECOUT	tmk	0.336041	0.0026903
tr|Q1R747|Q1R747_ECOUT	neuC	0.336183	0.0089081
tr|Q1REA4|Q1REA4_ECOUT	ybiT	0.336227	0.0235529
tr|Q1REF8|Q1REF8_ECOUT	ybhC	0.337198	0.0031224
tr|Q1RDV6|Q1RDV6_ECOUT	pflA	0.338124	0.0337151
sp|Q1RF67|APT_ECOUT	apt	0.338496	0.00221823
sp|Q1R3Z0|ZAPB_ECOUT	zapB	0.338871	0.289349
sp|Q1RET1|YBED_ECOUT	ybeD	0.339077	0.170242
tr|Q1RG66|Q1RG66_ECOUT	hpt	0.339618	0.00787692
sp|Q1RG04|ACCA_ECOUT	accA	0.340722	0.00257796
tr|Q1RC92|Q1RC92_ECOUT	cysB	0.341322	0.0416808
sp|Q1RET2|LIPB_ECOUT	lipB	0.342251	0.000107715
tr|Q1R343|Q1R343_ECOUT	cycA	0.345594	0.12956
tr|Q1RFD4|Q1RFD4_ECOUT	yajC	0.347396	0.0201017
sp|Q1R619|RL24_ECOUT	rplX	0.348152	0.0199837
sp|Q1R633|RS13_ECOUT	rpsM	0.35113	0.000451811
sp|Q1R601|RS10_ECOUT	rpsJ	0.353247	0.00267177
tr|Q1RAL6|Q1RAL6_ECOUT	fliD	0.354193	0.272511
tr|Q1R6Z4|Q1R6Z4_ECOUT	yqhA	0.355351	0.369623
tr|Q1R5P9|Q1R5P9_ECOUT	damX	0.355397	0.00368623
tr|Q1RA78|Q1RA78_ECOUT	UTI89_C2268	0.35666	0.0298554
sp|Q1RD20|MNMA_ECOUT	mnmA	0.356826	0.00250242
tr|Q1RFY8|Q1RFY8_ECOUT	yaeD	0.357095	0.00779283
tr|Q1RE98|Q1RE98_ECOUT	moeA	0.35863	0.0439528
tr|Q1R2V0|Q1R2V0_ECOUT	UTI89_C4911	0.360836	0.00136215
tr|Q1REW9|Q1REW9_ECOUT	entC	0.361683	0.00352353
sp|Q1RB83|IHFA_ECOUT	ihfA	0.363347	0.00145583
sp|Q1RFS8|PROB_ECOUT	proB	0.365361	0.0111147
tr|Q1RGB1|Q1RGB1_ECOUT	ftsI	0.365702	0.03273
sp|Q1R7U6|TRUD_ECOUT	truD	0.366023	0.0160693
sp|Q1R8A4|SSRP_ECOUT	smpB	0.366865	0.0208533
tr|Q1R539|Q1R539_ECOUT	cspA	0.366974	0.120119
tr|Q1RCN1|Q1RCN1_ECOUT	prsA	0.368358	0.0031783
sp|Q1RBG7|RSXC_ECOUT	rsxC	0.370607	0.000839742
sp|Q1R692|YCEF2_ECOUT	yceF2	0.371661	0.0171883
tr|Q1R7Q8|Q1R7Q8_ECOUT	relA	0.37446	0.0127934
tr|Q1R3B3|Q1R3B3_ECOUT	yjeK	0.374804	0.0108201
tr|Q1R1Y8|Q1R1Y8_ECOUT	UTI89_P050	0.377448	0.0381682
sp|Q1REG5|MODC_ECOUT	modC	0.379079	0.126518
tr|Q1REB0|Q1REB0_ECOUT	ompX	0.380882	0.0446305
sp|Q1R3U1|BTUB_ECOUT	btuB	0.383428	0.0084321
sp|Q1RG34|GSA_ECOUT	hemL	0.384779	0.001385
sp|Q1R766|TRMB_ECOUT	trmB	0.3865	0.023296
sp|Q1R4N2|RNPA_ECOUT	rnpA	0.387	0.00718543
tr|Q1RDW4|Q1RDW4_ECOUT	UTI89_C0965	0.387817	0.108209
sp|Q1RCR0|NHAB_ECOUT	nhaB	0.391126	0.118335
tr|Q1R6X4|Q1R6X4_ECOUT	sufI	0.391158	0.0249267
sp|Q1R645|FMT_ECOUT	fmt	0.393092	0.00459194
sp|Q1RD28|POTA_ECOUT	potA	0.394194	0.0471575
tr|Q1RD73|Q1RD73_ECOUT	rne	0.396369	0.00576601
tr|Q1RA46|Q1RA46_ECOUT	cld	0.397485	0.000219612
sp|Q1RGE0|RAPA_ECOUT	rapA	0.400954	0.0127078
tr|Q1RBQ2|Q1RBQ2_ECOUT	UTI89_C1734	0.402013	0.0169229
tr|Q1RA77|Q1RA77_ECOUT	UTI89_C2269	0.404366	0.011725
tr|Q1R823|Q1R823_ECOUT	nrdE	0.404432	0.0420159
sp|Q1R630|RL15_ECOUT	rplO	0.40657	0.00125163
tr|Q1RET4|Q1RET4_ECOUT	tatE	0.407983	0.0485135
sp|Q1R6T4|RIBB_ECOUT	ribB	0.409275	0.01088
tr|Q1REI7|Q1REI7_ECOUT	tolR	0.409615	0.0172602
sp|Q1R357|RL9_ECOUT	rplI	0.417375	0.00509877
sp|Q1R4R6|ADEC_ECOUT	ade	0.417932	0.0303295
sp|Q1R7N4|RLMM_ECOUT	rlmM	0.41875	0.00155376
tr|Q1RC75|Q1RC75_ECOUT	fabI	0.420064	0.00115781
tr|Q1REM9|Q1REM9_ECOUT	seqA	0.421558	0.00988812
tr|Q1R4J0|Q1R4J0_ECOUT	mioC	0.421687	0.0844437
sp|Q1RE30|IF1_ECOUT	infA	0.422135	0.020564
tr|Q1RD81|Q1RD81_ECOUT	flgE	0.423428	0.27565
sp|Q1RAR4|CMOA_ECOUT	cmoA	0.425852	0.0253663
tr|Q1RAS9|Q1RAS9_ECOUT	msbB	0.425915	0.041168
tr|Q1RAN5|Q1RAN5_ECOUT	yecJ	0.426905	0.0950763
tr|Q1RDS9|Q1RDS9_ECOUT	aspC	0.4279	0.00497318
tr|Q1REK2|Q1REK2_ECOUT	sdhA	0.428068	0.0310846
sp|Q1R9I4|UBIG_ECOUT	ubiG	0.429742	0.0114965
sp|Q1R360|RS6_ECOUT	rpsF	0.429975	0.0187847
sp|Q1RC21|TTCA_ECOUT	ttcA	0.430206	0.00557306
tr|Q1R9V9|Q1R9V9_ECOUT	mrp	0.430344	0.0207659
sp|Q1R983|AROC_ECOUT	aroC	0.433244	0.0383165
sp|Q1R4V5|RL28_ECOUT	rpmB	0.433842	0.0028743
tr|Q1R7C3|Q1R7C3_ECOUT	ubiH	0.434537	0.0077296
sp|Q1RDU8|KCY_ECOUT	cmk	0.435947	0.00174235
tr|Q1RC41|Q1RC41_ECOUT	tpx	0.436377	0.00844552
sp|Q1R9N2|NDPA_ECOUT	yejK	0.437155	0.0115214
tr|Q1R785|Q1R785_ECOUT	metK	0.439071	0.0113611
sp|Q1RFC0|DXS_ECOUT	dxs	0.444259	0.00402315
tr|Q1RBM3|Q1RBM3_ECOUT	ydfH	0.446873	0.020739
tr|Q1RG45|Q1RG45_ECOUT	dksA	0.447405	0.0513921
tr|Q1R9A4|Q1R9A4_ECOUT	hisJ	0.449904	0.103374
tr|Q1RAW3|Q1RAW3_ECOUT	yebO	0.450011	0.0304144
sp|Q1R7U8|PIMT_ECOUT	pcm	0.451414	0.121989
sp|Q1RF60|HEMH_ECOUT	hemH	0.453363	0.00319112
tr|Q1RAZ0|Q1RAZ0_ECOUT	rnd	0.453724	0.000982929
tr|Q1RE22|Q1RE22_ECOUT	ycaJ	0.455009	0.0138349
sp|Q1R8U4|MURQ_ECOUT	murQ	0.455277	0.000365795
tr|Q1REI3|Q1REI3_ECOUT	pal	0.455462	0.0737172
sp|Q1RFD5|TGT_ECOUT	tgt	0.460358	0.00676782
sp|Q1R9S4|MGLA_ECOUT	mglA	0.460359	0.144184
sp|Q1R7D0|YQFB_ECOUT	yqfB	0.463394	0.0295863
tr|Q1R672|Q1R672_ECOUT	UTI89_C3698	0.463733	0.00031298
tr|Q1R4F8|Q1R4F8_ECOUT	trxA	0.467795	0.0413303
sp|Q1R638|RL17_ECOUT	rplQ	0.470863	0.00288513
tr|Q1R9S9|Q1R9S9_ECOUT	sanA	0.474787	0.0183168
tr|Q1R4B8|Q1R4B8_ECOUT	corA	0.481751	0.0560907
tr|Q1R728|Q1R728_ECOUT	yghJ	0.482608	0.0413786
sp|Q1R8L9|SYH_ECOUT	hisS	0.483037	0.000256696
tr|Q1RD16|Q1RD16_ECOUT;tr|Q1RCU0|Q1RCU0_ECOUT	icdA	0.484181	0.0108287
tr|Q1R8T6|Q1R8T6_ECOUT	amiA	0.484865	0.000685034
tr|Q1REK3|Q1REK3_ECOUT	sdhD	0.486041	0.0525217
tr|Q1RAJ7|Q1RAJ7_ECOUT	fliL	0.486879	0.19135
tr|Q1REI8|Q1REI8_ECOUT	tolQ	0.490065	0.01654
tr|Q1RB10|Q1RB10_ECOUT	yeaF	0.490949	0.0210888
sp|Q1RDB0|OPGG_ECOUT	mdoG	0.49157	0.00474257
tr|Q1REY6|Q1REY6_ECOUT	nfnB	0.495231	0.0264908
sp|Q1R4V6|RL33_ECOUT	rpmG	0.495531	0.0313397
tr|Q1REQ9|Q1REQ9_ECOUT	cutE	0.495539	0.041616
tr|Q1RAY7|Q1RAY7_ECOUT	yeaZ	0.496379	0.0501965
tr|Q1RCK0|Q1RCK0_ECOUT	hns	0.496895	0.00911784
tr|Q1R2Y3|Q1R2Y3_ECOUT	intB	0.49935	0.0110456
sp|Q1R8K1|ISCR_ECOUT	iscR	0.49979	0.00130763
tr|Q1RC14|Q1RC14_ECOUT	hslJ	0.500464	0.0396881
tr|Q1R2T7|Q1R2T7_ECOUT	hlyD	0.503978	0.0135267
tr|Q1R6X3|Q1R6X3_ECOUT	plsC	0.50442	0.00220842
sp|Q1R9V8|SYM_ECOUT	metG	0.506074	0.000632227
tr|Q1RB31|Q1RB31_ECOUT	gdhA	0.509678	0.000592599
tr|Q1RAL8|Q1RAL8_ECOUT	fliA	0.509704	0.0289132
tr|Q1R9S3|Q1R9S3_ECOUT	mglB	0.510423	0.156316
sp|Q1R7U7|SURE_ECOUT	surE	0.510945	0.0480985
sp|Q1R8L6|RLMN_ECOUT	rlmn	0.512267	0.00382888
tr|Q1RDA3|Q1RDA3_ECOUT	yceA	0.512272	0.038677
sp|Q1RAH5|HCHA_ECOUT	hchA	0.515688	0.2402
tr|Q1R9F5|Q1R9F5_ECOUT	pmrD	0.516311	0.0597761
tr|Q1R743|Q1R743_ECOUT	kpsT	0.520412	2.63188e-05
tr|Q1R316|Q1R316_ECOUT	treB	0.522297	0.170919
tr|Q1RF95|Q1RF95_ECOUT	hupB	0.53219	0.00179831
sp|Q1R4N3|RL34_ECOUT	rpmH	0.534309	0.0141251
sp|Q1R8L4|NDK_ECOUT	ndk	0.534406	0.00818418
sp|Q1RGH9|RS20_ECOUT	rpsT	0.535163	0.028038
tr|Q1R576|Q1R576_ECOUT	yhjJ	0.537905	0.000906698
sp|Q1R5M0|NFUA_ECOUT	nfuA	0.537975	0.0691457
tr|Q1R6N6|Q1R6N6_ECOUT	exuR	0.540277	0.184674
tr|Q1R6H8|Q1R6H8_ECOUT	deaD	0.543269	0.00193872
sp|Q1RF08|SYC_ECOUT	cysS	0.544413	0.00448641
tr|Q1RDQ9|Q1RDQ9_ECOUT	UTI89_C1020	0.546369	0.00675799
tr|Q1R780|Q1R780_ECOUT	gshB	0.552379	0.0179831
tr|Q1R5T6|Q1R5T6_ECOUT	fkpA	0.554711	0.00254312
tr|Q1R789|Q1R789_ECOUT	speA	0.56805	0.0104668
sp|Q1RBD7|PURR_ECOUT	purR	0.574823	5.2633e-05
sp|P0C203|RL31_ECOUT	rpmE	0.577353	0.0384011
sp|Q1RG60|PAND_ECOUT	panD	0.57896	0.0889423
tr|Q1RAY8|Q1RAY8_ECOUT	yeaY	0.581671	0.0893171
sp|Q1R635|RS11_ECOUT	rpsK	0.589067	0.000267769
tr|Q1R336|Q1R336_ECOUT	ytfJ	0.591628	0.00326295
sp|Q1RAV6|PROQ_ECOUT	proQ	0.59358	0.00208459
tr|Q1R3P4|Q1R3P4_ECOUT	dgkA	0.603654	0.0288608
tr|Q1R9N6|Q1R9N6_ECOUT	rsuA	0.603717	0.0131459
tr|Q1R2F8|Q1R2F8_ECOUT	hsdR	0.605052	0.000471477
tr|Q1RAQ6|Q1RAQ6_ECOUT	flhA	0.607195	0.0267858
sp|Q1R5V1|RL7_ECOUT	rplL	0.608183	0.00280104
sp|Q1RDR0|FABA_ECOUT	fabA	0.608683	0.00139179
tr|Q1R9M6|Q1R9M6_ECOUT	narP	0.609082	0.0180205
tr|Q1R9D2|Q1R9D2_ECOUT	nuoE	0.618299	0.014669
tr|Q1R973|Q1R973_ECOUT	UTI89_C2624	0.618837	3.41868e-05
tr|Q1REN1|Q1REN1_ECOUT	ybfE	0.618914	4.5996e-05
tr|Q1RB12|Q1RB12_ECOUT	yeaD	0.627301	0.00818731
tr|Q1R755|Q1R755_ECOUT	kpsF	0.627807	0.00250493
tr|Q1REK4|Q1REK4_ECOUT	sdhC	0.62911	0.0278396
sp|Q1R9F9|ARND_ECOUT	arnD	0.638225	0.00101931
tr|Q1R238|Q1R238_ECOUT	lasT	0.639984	0.0086502
tr|Q1R9H8|Q1R9H8_ECOUT	glpQ	0.641007	0.0474631
tr|Q1R4Z9|Q1R4Z9_ECOUT	mtlA	0.644426	0.00111198
tr|Q1R3Z2|Q1R3Z2_ECOUT	glpK	0.644726	0.266802
sp|Q1R9K7|MQO_ECOUT	mqo	0.646698	0.0535568
tr|Q1RB91|Q1RB91_ECOUT	aroH	0.648382	0.012854
tr|Q1RA74|Q1RA74_ECOUT	UTI89_C2272	0.650396	0.0243893
tr|Q1R730|Q1R730_ECOUT	yghG	0.6582	4.7109e-06
tr|Q1RGG7|Q1RGG7_ECOUT	carB	0.667581	0.00468021
tr|Q1RC61|Q1RC61_ECOUT	pspB	0.668787	0.000217273
tr|Q1RBD9|Q1RBD9_ECOUT	sodB	0.670702	0.00297889
tr|Q1RB77|Q1RB77_ECOUT	infC	0.691405	0.00200917
tr|Q1RES5|Q1RES5_ECOUT	ybeB	0.695853	0.0115749
sp|Q1R5D7|NIKR_ECOUT	nikR	0.706838	0.000727503
tr|Q1REN4|Q1REN4_ECOUT	fur	0.706936	0.0122188
tr|Q1RAS7|Q1RAS7_ECOUT	znuA	0.709448	0.0373767
tr|Q1R6V8|Q1R6V8_ECOUT	UTI89_C3459	0.714943	0.00100427
tr|Q1RE47|Q1RE47_ECOUT	ybjX	0.715654	0.0044685
tr|Q1R8G1|Q1R8G1_ECOUT	rseB	0.722053	0.0266308
tr|Q1RFF3|Q1RFF3_ECOUT	aroM	0.722867	0.00281229
tr|Q1R5K9|Q1R5K9_ECOUT	glpD	0.72951	0.180449
tr|Q1RE25|Q1RE25_ECOUT	lrp	0.729989	0.000985396
tr|Q1REZ9|Q1REZ9_ECOUT;tr|Q1RCB4|Q1RCB4_ECOUT	UTI89_C0565	0.73928	0.0112519
tr|Q1R2T5|Q1R2T5_ECOUT	hlyA	0.7556	0.0126011
tr|Q1REN2|Q1REN2_ECOUT	fldA	0.762307	0.00412101
tr|Q1RCN2|Q1RCN2_ECOUT	ychM	0.763208	0.00417067
tr|Q1RBQ0|Q1RBQ0_ECOUT	UTI89_C1736	0.767413	8.37543e-05
sp|Q1RD62|ACP_ECOUT	acpP	0.779616	0.0205233
tr|Q1R9P5|Q1R9P5_ECOUT	lpxT	0.782477	0.00114005
tr|Q1RAN2|Q1RAN2_ECOUT	ftnA	0.790217	0.00455743
sp|Q1RG32|ERPA_ECOUT	erpA	0.790935	0.0318268
sp|Q1RCM7|RF1_ECOUT	prfA	0.79922	0.00139344
tr|Q1RAJ6|Q1RAJ6_ECOUT	fliM	0.805966	0.0127569
tr|Q1RG27|Q1RG27_ECOUT	degP	0.80608	0.000161367
sp|Q1RCS7|YMGG_ECOUT	ymgG	0.807133	0.00228799
tr|Q1RFZ1|Q1RFZ1_ECOUT	metQ	0.849667	3.3069e-06
tr|Q1REW4|Q1REW4_ECOUT	cstA	0.856908	0.034921
tr|Q1R7C2|Q1R7C2_ECOUT	pepP	0.867334	0.00135978
tr|Q1RDK1|Q1RDK1_ECOUT	putP	0.882103	0.00151333
tr|Q1RF57|Q1RF57_ECOUT	ybaL	0.895287	0.0114005
tr|Q1R476|Q1R476_ECOUT	yigP	0.89541	0.000259889
tr|Q1RAJ5|Q1RAJ5_ECOUT	fliN	0.905025	0.0198545
tr|Q1RC62|Q1RC62_ECOUT	pspA	0.907855	0.00484658
tr|Q1RGG8|Q1RGG8_ECOUT	carA	0.925963	0.00553064
tr|Q1R748|Q1R748_ECOUT	neuE	0.930395	0.00296185
tr|Q1R2X9|Q1R2X9_ECOUT	hek	0.935357	0.00130165
tr|Q1RFN6|Q1RFN6_ECOUT	ykgC	0.974796	0.00146348
tr|Q1RAK2|Q1RAK2_ECOUT	fliG	0.982402	0.0123294
tr|Q1RB82|Q1RB82_ECOUT	pheT	0.985698	2.2289e-05
tr|Q1RAK3|Q1RAK3_ECOUT	fliF	1.02248	0.0303787
sp|Q1RBF8|SYY_ECOUT	tyrS	1.03737	0.000156686
tr|Q1REZ8|Q1REZ8_ECOUT	ompT	1.05561	7.577e-07
tr|Q1RCR8|Q1RCR8_ECOUT	ycgK	1.07325	0.00327815
sp|Q1RFY9|METN_ECOUT	metN	1.07813	0.00103342
tr|Q1RCX7|Q1RCX7_ECOUT	ybcU	1.07885	0.00168726
tr|Q1RC99|Q1RC99_ECOUT	yciL	1.09045	2.9977e-05
tr|Q1R9G5|Q1R9G5_ECOUT	yfaZ	1.1183	0.000373156
tr|Q1R2D2|Q1R2D2_ECOUT	rimI	1.11892	3.909e-07
tr|Q1RBS8|Q1RBS8_ECOUT	pqqL	1.13191	9.461e-07
tr|Q1RFZ0|Q1RFZ0_ECOUT	metI	1.18438	7.7023e-06
tr|Q1RDS8|Q1RDS8_ECOUT	ompF	1.2478	0.000337837
tr|Q1RE74|Q1RE74_ECOUT	nfsA	1.25789	1.12211e-05
tr|Q1RB81|Q1RB81_ECOUT	pheS	1.36207	2.22397e-05
tr|Q1RFS4|Q1RFS4_ECOUT	UTI89_C0288	1.41544	1.27097e-05
sp|Q1RAM1|DCYD_ECOUT	dcyD	1.44211	1.9046e-06
tr|Q1RAT1|Q1RAT1_ECOUT	yebK	1.49268	6.57e-07
sp|Q1RAS6|ZNUC_ECOUT	znuC	1.54819	3.04046e-05
tr|Q1R782|Q1R782_ECOUT	endA	1.56748	8.05537e-05
sp|Q1RBD2|MDTK_ECOUT	mdtK	1.60535	7.72913e-05
tr|Q1R4Y4|Q1R4Y4_ECOUT	grxC	1.65014	8.85553e-05
tr|Q1R8X2|Q1R8X2_ECOUT	yfeA (pdeA)	1.69146	1.35108e-05
tr|Q1R9B3|Q1R9B3_ECOUT	yfcE	1.85518	6.849e-07
tr|Q1R2W2|Q1R2W2_ECOUT	UTI89_C4899	1.89388	0.000106661
tr|Q1RC80|Q1RC80_ECOUT	UTI89_C1556 (yciT)	1.92911	0.000101644
sp|Q1R420|FDHD_ECOUT	fdhD	2.0385	3.139e-07
tr|Q1RB73|Q1RB73_ECOUT	ydiY	2.34817	4.80557e-05
tr|Q1R330|Q1R330_ECOUT	ytfP	2.40018	3.66813e-05
tr|Q1R6S6|Q1R6S6_ECOUT	ygiM	2.55128	0.000951033
tr|Q1R9C7|Q1R9C7_ECOUT	lrhA	2.62181	1.9918e-05
tr|Q1R499|Q1R499_ECOUT	UTI89_C4398	2.93889	1.01759e-05
tr|Q1R498|Q1R498_ECOUT	UTI89_C4399 (ptsG)	3.06244	0.000225266
tr|Q1R347|Q1R347_ECOUT	UTI89_C4813 (fabG)	4.02813	1.9579e-06
tr|Q1R497|Q1R497_ECOUT	UTI89_C4400 (tkt)	5.80915	9.517e-07

## Sheet: Proteins only in UTI89
Gene	log2 fold change (from imputated values)	P Value
gadB	-7.99264	7.713e-07
yfhA	-4.34693	3.338e-07
xasA	-4.01668	5.4822e-06
cadA	-3.76539	0.00661075
gadA	-3.46468	6.7e-09
glcB	-3.09872	5.2788e-06
UTI89_C2696	-3.06905	6.6986e-06
ycgC	-2.95683	7.17318e-05
papA	-2.891	1.3842e-05
arnB	-2.8524	2.006e-06
tktB	-2.7508	6.527e-07
yceF1	-2.63609	4.368e-07
UTI89_C2958	-2.62632	8.216e-06
thrA	-2.59418	0.000225418
gabT	-2.5793	0.000100847
yibL	-2.4886	9.1887e-06
yrbI	-2.45302	2.37449e-05
ubiC	-2.38913	3.065e-06
ygjR	-2.32213	5.23013e-05
csiD	-2.26622	3.71549e-05
fadB	-2.26378	4.043e-07
cfa	-2.26207	1.30536e-05
aldB	-2.2268	2.32031e-05
UTI89_C4401	-2.12245	1.77049e-05
rfaP	-2.11101	0.000133502
ilvD	-2.06943	7.405e-06
tonB	-2.0613	1.5509e-05
hdeA	-2.00282	1.11349e-05
codA	-1.99176	5e-08
UTI89_C3095	-1.97205	0.000118581
ybaS	-1.95634	8.75287e-05
UTI89_C3182	-1.93948	3.85292e-05
fimC	-1.93601	2.1299e-06
UTI89_C2957	-1.92828	3.86e-08
yfhM	-1.89906	2.07572e-05
gabD	-1.87146	0.000227456
glgP	-1.82117	9.6421e-06
hlsR	-1.81285	0.0014974
hdeB	-1.79057	0.000142985
rfaC	-1.76251	7.4836e-05
UTI89_C5086	-1.7017	0.000112757
yggT	-1.63596	1.004e-07
miaA	-1.5843	0.00400267
yhjL	-1.57321	4.68745e-05
cysI	-1.48911	0.0016498
yjcX	-1.45323	8.53855e-05
ampE	-1.45272	0.00135444
cbpA	-1.41502	4.12748e-05
tsgA	-1.34118	9.3449e-06
rpoS	-1.3276	0.0028553
fimB	-1.25273	0.0049364
ydeN	-1.23855	3.3013e-06
ykgF	-1.22355	0.00175946
sufC	-1.16005	1.89577e-05
agp	-1.13705	1.44506e-05
yicH+A97	-1.10598	0.00754766
UTI89_C2960	-1.06898	0.000106188
tesB	-0.982602	6.3173e-06
yegD	-0.971571	0.00512096
dsbD	-0.963799	0.000767563
yqjG	-0.872423	1.61008e-05
fpr	-0.854639	1.4447e-05
entF	-0.8474	0.000209253
UTI89_C2004	-0.829782	1.73532e-05
pdhR	-0.815916	0.000923125
hisF	-0.815888	0.0141874
nuoL	-0.744145	7.68622e-05
gntT	-0.702224	0.0144896
ykgG	-0.646521	0.000365124
UTI89_C2635	-0.585328	1.22493e-05
UTI89_C0323	-0.54567	0.0284594
cyaA	-0.543195	0.00238545
arnC	-0.451845	0.0043145
lysP	-0.4471	0.0361424
recG	-0.42875	0.00472976
ugpC	-0.427305	0.0761584
rsd	-0.390141	0.126309
astA	-0.377849	0.0668138
yajO	-0.30383	0.00108742
hemA	-0.277103	0.0388403
cysJ	-0.249359	0.239245
anmK	-0.21293	0.0931235
rnhB	-0.206495	0.152231
ykgE	-0.205361	0.000752616
recD	-0.203732	0.100396
menC	-0.190298	0.179655
frdB	-0.176735	0.473886
pabB	-0.153948	0.039031
yhhM	-0.057062	0.634714
yqeF	0.00400491	0.987292
gspE	0.0766252	0.386168
yjdC	0.130598	0.305583
sfsA	0.18589	0.386304
modC	0.379079	0.126518
UTI89_C3698	0.463733	0.00031298
sanA	0.474787	0.0183168
hlyD	0.503978	0.0135267
arnD	0.638225	0.00101931
nikR	0.706838	0.000727503
UTI89_C3459	0.714943	0.00100427
yigP	0.89541	0.000259889
ykgC	0.974796	0.00146348
rimI	1.11892	3.909e-07
UTI89_C0288	1.41544	1.27097e-05
yfeA	1.69146	1.35108e-05

## Sheet: Proteins only in ∆miaA
Gene	log2 fold change (from imputated values)	P Value
recB	-1.17603	0.00264939
fumB	-0.74367	0.00453884
flgA	-0.5253	0.00203902
yebE	-0.158718	0.469904
ypdA	-0.136432	0.102413
UTI89_C2828	0.0667573	0.54737
lipB	0.342251	0.000107715
mioC	0.421687	0.0844437
ytfJ	0.591628	0.00326295
aroM	0.722867	0.00281229
UTI89_C1736	0.767413	8.37543e-05
pqqL	1.13191	9.461e-07
dcyD	1.44211	1.9046e-06
yebK	1.49268	6.57e-07
endA	1.56748	8.05537e-05
grxC	1.65014	8.85553e-05
yfcE	1.85518	6.849e-07
fdhD	2.0385	3.139e-07
ytfP	2.40018	3.66813e-05
UTI89_C4398	2.93889	1.01759e-05
UTI89_C4399	3.06244	0.000225266
UTI89_C4813	4.02813	1.9579e-06
UTI89_C4400	5.80915	9.517e-07

## Sheet: Tot Prots - pRR48 & pMiaAPtac
Protein ID	Gene	log2 fold change (pMiaAPtac/pRR48)	P Value
tr|Q1RC13|Q1RC13_ECOUT	ldhA	-2.90136	0.000137382
tr|Q1RCH8|Q1RCH8_ECOUT	ompW	-2.75587	2.09794e-05
tr|Q1R902|Q1R902_ECOUT;tr|Q1R2Q5|Q1R2Q5_ECOUT	UTI89_C2696 (dsdX)	-2.67146	0.000153234
tr|Q1R9E0|Q1R9E0_ECOUT	nuoM	-2.63556	2.49362e-05
tr|Q1RET4|Q1RET4_ECOUT	tatE	-2.41538	1.52121e-05
tr|Q1RBG1|Q1RBG1_ECOUT	ydgR	-2.13813	0.000315008
tr|Q1R4M6|Q1R4M6_ECOUT	tnaA	-1.88565	0.354461
sp|Q1R4G3|ILVC_ECOUT	ilvC	-1.82232	4.14625e-05
tr|Q1R2C8|Q1R2C8_ECOUT	UTI89_C5086	-1.7663	0.000186668
tr|Q1R8H5|Q1R8H5_ECOUT	yfhC (tadA)	-1.738	2.76841e-05
tr|Q1R3P9|Q1R3P9_ECOUT	malM	-1.55522	0.000118098
tr|Q1R2K2|Q1R2K2_ECOUT	fimB	-1.51327	0.00255237
tr|Q1RG16|Q1RG16_ECOUT	dxr	-1.47337	1.3717e-06
tr|Q1RAQ6|Q1RAQ6_ECOUT	flhA	-1.45884	0.000226734
sp|Q1R7T4|CYSJ_ECOUT	cysJ	-1.38953	0.41439
tr|Q1R5M5|Q1R5M5_ECOUT	feoB	-1.34432	0.00977462
tr|Q1R573|Q1R573_ECOUT	yhjL	-1.33896	0.00175986
tr|Q1R595|Q1R595_ECOUT	hdeB	-1.32434	0.0380011
sp|Q1RD19|NUDJ_ECOUT	nudJ	-1.28323	6.032e-06
tr|Q1RC34|Q1RC34_ECOUT	ynaI	-1.20214	3.8963e-06
tr|Q1RD78|Q1RD78_ECOUT	flgH	-1.1182	3.3781e-06
tr|Q1RBG0|Q1RBG0_ECOUT	gst	-1.11596	1.726e-06
sp|Q1R4I8|ASNA_ECOUT	asnA	-1.04981	0.122242
tr|Q1R9H6|Q1R9H6_ECOUT	glpA	-1.04494	0.300157
tr|Q1R3C8|Q1R3C8_ECOUT	cadA	-1.02734	0.206099
sp|Q1R3Q1|MALK_ECOUT	malK	-1.00711	0.207864
tr|Q1RCJ2|Q1RCJ2_ECOUT	oppB	-0.986843	0.00187687
tr|Q1REW8|Q1REW8_ECOUT	entE	-0.98678	0.0448045
tr|Q1R423|Q1R423_ECOUT	fdoI	-0.9756	0.0101987
tr|Q1R733|Q1R733_ECOUT	gspE	-0.964038	0.000260679
tr|Q1RGK2|Q1RGK2_ECOUT	thrA	-0.963654	0.0045277
tr|Q1R6Q8|Q1R6Q8_ECOUT	aer	-0.941452	0.0280056
sp|Q1R5R3|CYSG_ECOUT	cysG	-0.940534	2.017e-07
tr|Q1REX6|Q1REX6_ECOUT	entF	-0.931588	2.676e-07
tr|Q1R4T6|Q1R4T6_ECOUT	yicH	-0.902035	0.00346413
tr|Q1RE99|Q1RE99_ECOUT	moeB	-0.859265	0.00281971
tr|Q1R2C2|Q1R2C2_ECOUT;tr|Q1R852|Q1R852_ECOUT	yfdQ2	-0.853601	0.0222798
tr|Q1R343|Q1R343_ECOUT	cycA	-0.838235	0.00830226
sp|Q1RB45|ASTC_ECOUT	astC	-0.818153	0.0553669
tr|Q1RBU7|Q1RBU7_ECOUT	fdnG	-0.817755	0.00590058
tr|Q1RAJ6|Q1RAJ6_ECOUT	fliM	-0.80536	0.0890869
tr|Q1R6R4|Q1R6R4_ECOUT	dnaG	-0.804528	0.00119864
tr|Q1R6I4|Q1R6I4_ECOUT	yhbT	-0.788992	0.0263095
tr|Q1R4C2|Q1R4C2_ECOUT	yigB	-0.774607	1.90311e-05
sp|Q1RDT5|MUKF_ECOUT	mukF	-0.774569	0.0465565
tr|Q1RD91|Q1RD91_ECOUT	rimJ	-0.766421	0.000432299
tr|Q1RDL5|Q1RDL5_ECOUT	agp	-0.761225	0.0596216
tr|Q1R6B3|Q1R6B3_ECOUT	sspB	-0.759142	0.00989851
tr|Q1RD81|Q1RD81_ECOUT	flgE	-0.744375	0.0923483
tr|Q1R3T2|Q1R3T2_ECOUT	aceA	-0.730093	0.113643
tr|Q1RF47|Q1RF47_ECOUT	ybaS	-0.709646	0.00313319
tr|Q1R2F3|Q1R2F3_ECOUT	tsr	-0.67138	0.0677712
tr|Q1RDS9|Q1RDS9_ECOUT	aspC	-0.660766	0.00133955
tr|Q1RCP0|Q1RCP0_ECOUT	ycgS	-0.657884	0.0546908
sp|Q1R3P7|UBIC_ECOUT	ubiC	-0.657272	0.00411454
tr|Q1R5L7|Q1R5L7_ECOUT	malP	-0.656412	0.104345
tr|Q1RAL7|Q1RAL7_ECOUT	fliC	-0.646467	0.123207
tr|Q1R829|Q1R829_ECOUT	ygaM	-0.622801	0.00690812
tr|Q1R846|Q1R846_ECOUT	UTI89_C3012	-0.618891	0.0123971
sp|Q1R9G0|ARNA_ECOUT	arnA	-0.613994	0.220802
tr|Q1RAP9|Q1RAP9_ECOUT	tar	-0.590433	0.00478652
tr|Q1R6E0|Q1R6E0_ECOUT	yrbE	-0.590098	0.0365495
tr|Q1REH3|Q1REH3_ECOUT	galT	-0.56863	0.0567538
tr|Q1RBS9|Q1RBS9_ECOUT	gadB	-0.565217	0.493069
tr|Q1RF71|Q1RF71_ECOUT	kefA	-0.552135	0.0106736
tr|Q1RG05|Q1RG05_ECOUT	dnaE	-0.539817	0.0520752
tr|Q1R5A7|Q1R5A7_ECOUT	chuA	-0.537914	0.0455417
tr|Q1RAK3|Q1RAK3_ECOUT	fliF	-0.534453	0.00133189
tr|Q1R6D6|Q1R6D6_ECOUT	yrbI	-0.530926	0.00139531
tr|Q1RFM9|Q1RFM9_ECOUT	UTI89_C0334	-0.528846	0.000993973
sp|Q1R6U6|YGIB_ECOUT	ygiB	-0.528496	0.0512698
tr|Q1RF57|Q1RF57_ECOUT	ybaL	-0.518872	0.0466842
tr|Q1R4I1|Q1R4I1_ECOUT	rbsB	-0.515705	0.168307
tr|Q1RAP7|Q1RAP7_ECOUT	cheA	-0.507017	0.0729974
sp|Q1R6M3|YHAM_ECOUT	yhaM	-0.494649	0.164872
sp|Q1RA48|HIS6_ECOUT	hisF	-0.494641	5.5698e-06
tr|Q1R4I2|Q1R4I2_ECOUT	UTI89_C4305	-0.489559	0.157967
tr|Q1R3Y3|Q1R3Y3_ECOUT	cytR	-0.488755	0.0226261
sp|Q1RG60|PAND_ECOUT	panD	-0.478007	0.390077
tr|Q1R3A4|Q1R3A4_ECOUT	frdB	-0.47622	0.0487319
tr|Q1RE28|Q1RE28_ECOUT	cydC	-0.46782	0.00464846
tr|Q1RBZ8|Q1RBZ8_ECOUT	UTI89_C1638	-0.463808	0.00336511
tr|Q1R3E8|Q1R3E8_ECOUT	yjdB	-0.462036	0.230429
sp|Q1RCR7|YCGL_ECOUT	ycgL	-0.460657	0.000164543
tr|Q1RE27|Q1RE27_ECOUT	cydD	-0.460126	0.00849055
tr|Q1RDA9|Q1RDA9_ECOUT	mdoH	-0.457444	0.0176851
tr|Q1R6D1|Q1R6D1_ECOUT	yhbH	-0.454752	0.00655621
tr|Q1REY7|Q1REY7_ECOUT	ybdG	-0.454579	0.0418603
sp|Q1R5J7|GLGA_ECOUT	glgA	-0.453887	0.0256589
tr|Q1R4Y4|Q1R4Y4_ECOUT	grxC	-0.453498	0.0299961
tr|Q1R3C2|Q1R3C2_ECOUT	dcuA	-0.448009	0.186934
sp|Q1R8F7|TRMN6_ECOUT	yfiC	-0.446925	0.0449742
tr|Q1R3H2|Q1R3H2_ECOUT	rpiR	-0.446601	0.00629328
tr|Q1R5C3|Q1R5C3_ECOUT	pitA	-0.446201	0.00482601
tr|Q1RDA4|Q1RDA4_ECOUT	htrB	-0.445134	0.0119806
tr|Q1R3K4|Q1R3K4_ECOUT	yjcE	-0.444038	0.00125309
sp|Q1R4J5|ATPL_ECOUT	atpE	-0.439977	0.0161357
tr|Q1R334|Q1R334_ECOUT	ytfL	-0.435315	0.0517808
tr|Q1R6S6|Q1R6S6_ECOUT	ygiM	-0.434167	0.036947
tr|Q1R8T9|Q1R8T9_ECOUT	yfeY	-0.433476	0.00345176
tr|Q1R784|Q1R784_ECOUT	galP	-0.431167	0.0646389
sp|Q1R4I3|RBSA_ECOUT	rbsA	-0.429809	0.210276
tr|Q1R7C9|Q1R7C9_ECOUT;tr|Q1RBN4|Q1RBN4_ECOUT	bglA	-0.429531	0.00315827
tr|Q1R9U9|Q1R9U9_ECOUT	yehT	-0.427611	0.025819
tr|Q1R9C7|Q1R9C7_ECOUT	lrhA	-0.424599	0.0133906
tr|Q1R9R7|Q1R9R7_ECOUT	cirA	-0.424343	0.221714
sp|Q1R8M7|EX7L_ECOUT	xseA	-0.417799	0.0274631
tr|Q1RA60|Q1RA60_ECOUT	yeeF	-0.415588	0.155767
sp|Q1R844|CSID_ECOUT	csiD	-0.415024	0.278239
tr|Q1R8C7|Q1R8C7_ECOUT	UTI89_C2931	-0.414304	0.312786
tr|Q1R823|Q1R823_ECOUT	nrdE	-0.409055	0.107536
sp|Q1R9D5|NUOH_ECOUT	nuoH	-0.403449	0.0685786
tr|Q1R9Q4|Q1R9Q4_ECOUT	fruA	-0.401135	0.21696
tr|Q1REJ4|Q1REJ4_ECOUT	cydA	-0.400845	0.00628742
sp|Q1RD70|YCEF1_ECOUT	yceF1	-0.39417	0.0304975
tr|Q1RFY3|Q1RFY3_ECOUT	UTI89_C0227	-0.393857	0.0838608
tr|Q1R7G7|Q1R7G7_ECOUT	UTI89_C3248	-0.393633	0.096569
sp|Q1RAV8|HTPX_ECOUT	htpX	-0.39102	6.81611e-05
tr|Q1R2T5|Q1R2T5_ECOUT	hlyA	-0.389187	0.0179293
tr|Q1R4B8|Q1R4B8_ECOUT	corA	-0.387397	0.00514119
sp|Q1R9F3|MENC_ECOUT	menC	-0.386013	0.0597669
tr|Q1R381|Q1R381_ECOUT	vacB	-0.378808	0.016255
sp|Q1R397|PSD_ECOUT	psd	-0.378471	0.0115678
tr|Q1RB65|Q1RB65_ECOUT	ydjN	-0.377487	0.450328
sp|Q1R4I5|KUP_ECOUT	kup	-0.375867	0.00950564
tr|Q1R7V1|Q1R7V1_ECOUT	rpoS	-0.374013	0.365079
tr|Q1R1Y0|Q1R1Y0_ECOUT	rsvB	-0.372259	0.0336977
tr|Q1RFV0|Q1RFV0_ECOUT	fadE	-0.371615	0.164554
tr|Q1RCI9|Q1RCI9_ECOUT	oppF	-0.370552	0.024493
tr|Q1RES1|Q1RES1_ECOUT	holA	-0.369641	0.00222279
tr|Q1R7I4|Q1R7I4_ECOUT	ptsP	-0.368394	0.00109093
tr|Q1R6X4|Q1R6X4_ECOUT	sufI	-0.368221	0.00428726
tr|Q1RAJ7|Q1RAJ7_ECOUT	fliL	-0.367337	0.173391
tr|Q1R2W9|Q1R2W9_ECOUT	papD	-0.364838	0.139405
tr|Q1R4Z9|Q1R4Z9_ECOUT	mtlA	-0.362856	0.00580603
tr|Q1RD29|Q1RD29_ECOUT	potB	-0.362215	0.00450166
tr|Q1R5B1|Q1R5B1_ECOUT	slp	-0.361669	0.32894
tr|Q1RBG3|Q1RBG3_ECOUT	nth	-0.360967	0.00321349
tr|Q1R331|Q1R331_ECOUT	ytfN	-0.360434	0.132506
sp|Q1RG99|LPXC_ECOUT	lpxC	-0.353383	0.0439689
tr|Q1R7N5|Q1R7N5_ECOUT	fucR	-0.351172	0.154327
tr|Q1R4W2|Q1R4W2_ECOUT	rfaG	-0.350509	0.0514037
tr|Q1R450|Q1R450_ECOUT	polA	-0.35025	0.0056274
tr|Q1RFX6|Q1RFX6_ECOUT	dnaQ	-0.349783	0.0660246
tr|Q1RC17|Q1RC17_ECOUT	ydbK	-0.348175	0.0628112
tr|Q1R9X5|Q1R9X5_ECOUT	UTI89_C2371	-0.34771	0.442749
tr|Q1RFB6|Q1RFB6_ECOUT	thiJ	-0.345776	0.0368863
tr|Q1R422|Q1R422_ECOUT	fdoH	-0.343793	0.1172
sp|Q1RDR6|RLMKL_ECOUT	rlmL	-0.339972	0.0340254
tr|Q1RGK0|Q1RGK0_ECOUT	thrC	-0.339662	0.114036
tr|Q1R7C3|Q1R7C3_ECOUT	ubiH	-0.339319	0.0208451
tr|Q1R682|Q1R682_ECOUT	accB	-0.338754	0.0569167
tr|Q1RBH9|Q1RBH9_ECOUT	hdhA	-0.337426	0.0131946
sp|Q1R5J6|GLGC_ECOUT	glgC	-0.337176	0.000619793
tr|Q1R8R5|Q1R8R5_ECOUT	tktB	-0.335476	0.27549
sp|Q1REK9|END8_ECOUT	nei	-0.33404	0.118978
tr|Q1REJ2|Q1REJ2_ECOUT	cydB	-0.33377	0.300242
tr|Q1R565|Q1R565_ECOUT	yhjU	-0.333714	0.00904312
tr|Q1R6D7|Q1R6D7_ECOUT	yrbH	-0.332954	0.04823
sp|Q1R3Q0|LAMB_ECOUT	lamB	-0.332047	0.514888
tr|Q1RBB9|Q1RBB9_ECOUT	lpp	-0.329654	0.36257
tr|Q1R8Y7|Q1R8Y7_ECOUT	UTI89_C2711	-0.329582	0.0112831
tr|Q1RBT0|Q1RBT0_ECOUT	xasA	-0.329331	0.559362
tr|Q1R4D6|Q1R4D6_ECOUT	hemY	-0.328702	0.00846958
tr|Q1R838|Q1R838_ECOUT	ygaU	-0.328508	0.110363
tr|Q1RC86|Q1RC86_ECOUT	yciS	-0.322797	0.230109
sp|Q1RDU4|MSBA_ECOUT	msbA	-0.321148	0.0346727
sp|Q1R7C6|GCST_ECOUT	gcvT	-0.320782	0.0619546
sp|Q1R8A9|NADK_ECOUT	nadK	-0.317838	0.254553
tr|Q1R4H7|Q1R4H7_ECOUT	yieP	-0.317494	0.0802049
tr|Q1R2F4|Q1R2F4_ECOUT	yjiY	-0.317261	0.0162001
tr|Q1RDQ2|Q1RDQ2_ECOUT	yccF	-0.316704	0.0953496
tr|Q1RAY9|Q1RAY9_ECOUT	fadD	-0.316653	0.0353729
sp|Q1R4G6|ILVD_ECOUT	ilvD	-0.314997	0.131235
tr|Q1RCP1|Q1RCP1_ECOUT	ycgC	-0.312209	0.357752
sp|Q1R2Q6|SDHD2_ECOUT	dsdA2	-0.311079	0.237676
tr|Q1R398|Q1R398_ECOUT	yjeP	-0.310954	0.219395
sp|Q1RG06|RNH2_ECOUT	rnhB	-0.308053	0.00571466
tr|Q1R751|Q1R751_ECOUT	kpsC	-0.303605	0.0625493
tr|Q1R7P5|Q1R7P5_ECOUT	sdaC	-0.302073	0.414057
tr|Q1RCN9|Q1RCN9_ECOUT;tr|Q1R2I7|Q1R2I7_ECOUT	ycgT	-0.300571	0.498541
tr|Q1R9B6|Q1R9B6_ECOUT	pta	-0.30025	0.0141728
tr|Q1REG7|Q1REG7_ECOUT	modA	-0.297451	0.0425424
tr|Q1RG40|Q1RG40_ECOUT	mrcB	-0.296158	0.136534
tr|Q1R4Y9|Q1R4Y9_ECOUT	yibK	-0.292355	0.13521
tr|Q1RDR3|Q1RDR3_ECOUT	pqiB	-0.290699	0.00216863
tr|Q1R6S8|Q1R6S8_ECOUT	glnE	-0.288415	0.211004
tr|Q1R6Z1|Q1R6Z1_ECOUT	exbB	-0.288272	0.0158168
tr|Q1R6P3|Q1R6P3_ECOUT	ygjR	-0.285537	0.0645631
tr|Q1R496|Q1R496_ECOUT	UTI89_C4401	-0.284975	0.139284
tr|Q1RCJ8|Q1RCJ8_ECOUT	tdk	-0.284767	0.0897685
tr|Q1R7P2|Q1R7P2_ECOUT	fucO	-0.281882	0.181778
tr|Q1R686|Q1R686_ECOUT	yhdH	-0.281581	0.0282473
tr|Q1RDK1|Q1RDK1_ECOUT	putP	-0.281511	0.317811
tr|Q1R7Q6|Q1R7Q6_ECOUT	barA	-0.279974	0.520449
tr|Q1REC4|Q1REC4_ECOUT	ybiC	-0.279962	0.0156034
tr|Q1RA43|Q1RA43_ECOUT	wbgM	-0.278946	0.0245468
sp|Q1RDT3|MUKB_ECOUT	mukB	-0.277298	0.00358683
tr|Q1RE40|Q1RE40_ECOUT	clpA	-0.276789	0.129572
sp|Q1REC0|FIU_ECOUT	fiu	-0.275606	0.0927501
sp|Q1RE59|YBJQ_ECOUT	ybjQ	-0.27124	0.134025
tr|Q1R732|Q1R732_ECOUT	gspD	-0.268048	0.345829
tr|Q1RBM3|Q1RBM3_ECOUT	ydfH	-0.267525	0.00097357
tr|Q1R8M2|Q1R8M2_ECOUT	engA	-0.265161	0.0646259
tr|Q1R3D0|Q1R3D0_ECOUT	lysU	-0.264134	0.0757937
sp|Q1R983|AROC_ECOUT	aroC	-0.263295	0.0250669
tr|Q1R743|Q1R743_ECOUT	kpsT	-0.261883	0.122252
tr|Q1RC89|Q1RC89_ECOUT	acnA	-0.260099	0.0613021
tr|Q1R8R6|Q1R8R6_ECOUT	talA	-0.259865	0.0554454
sp|Q1R5M2|BIOH_ECOUT	bioH	-0.259475	0.074584
tr|Q1RAT1|Q1RAT1_ECOUT	yebK	-0.256788	0.0810601
tr|Q1REQ8|Q1REQ8_ECOUT	ybeX	-0.254321	0.252528
tr|Q1RE63|Q1RE63_ECOUT	artQ	-0.25355	0.192918
tr|Q1R9I2|Q1R9I2_ECOUT	nrdA	-0.25354	0.0185751
tr|Q1REI9|Q1REI9_ECOUT	ybgC	-0.253491	0.5443
tr|Q1R4V1|Q1R4V1_ECOUT	ttk	-0.253194	0.152131
tr|Q1RF74|Q1RF74_ECOUT;tr|Q1R662|Q1R662_ECOUT	acrB	-0.25293	0.139431
tr|Q1RAN5|Q1RAN5_ECOUT	yecJ	-0.252269	0.206147
tr|Q1RBT5|Q1RBT5_ECOUT	osmC	-0.251776	0.196987
tr|Q1RFB9|Q1RFB9_ECOUT	ispA	-0.251637	0.0851637
tr|Q1RFM2|Q1RFM2_ECOUT	betB	-0.251228	0.101765
tr|Q1RBU0|Q1RBU0_ECOUT	adhP	-0.249745	0.330535
tr|Q1R3U8|Q1R3U8_ECOUT	oxyR	-0.249654	0.0560346
tr|Q1R9E7|Q1R9E7_ECOUT	elaB	-0.249293	0.0270564
tr|Q1RBB3|Q1RBB3_ECOUT	sufB	-0.2476	0.0170586
tr|Q1R5L2|Q1R5L2_ECOUT	glpR	-0.246862	0.067167
tr|Q1RE57|Q1RE57_ECOUT	ybjS	-0.245801	0.364815
tr|Q1R6N2|Q1R6N2_ECOUT	yqjD	-0.240281	0.194774
tr|Q1RCQ7|Q1RCQ7_ECOUT	dadA	-0.239222	0.020319
tr|Q1R5F6|Q1R5F6_ECOUT	ftsY	-0.238647	0.0787102
tr|Q1RCU3|Q1RCU3_ECOUT	sitA	-0.236749	0.449196
tr|Q1RD54|Q1RD54_ECOUT	UTI89_C1228	-0.236447	0.0736402
tr|Q1R5T0|Q1R5T0_ECOUT	yheS	-0.235023	0.0576271
tr|Q1R9P5|Q1R9P5_ECOUT	lpxT	-0.233773	0.104988
tr|Q1R9R4|Q1R9R4_ECOUT	yeiE	-0.232964	0.0476218
tr|Q1RG77|Q1RG77_ECOUT	aceE	-0.231165	0.024648
tr|Q1R507|Q1R507_ECOUT	aldB	-0.23049	0.102503
sp|Q1RCR0|NHAB_ECOUT	nhaB	-0.230411	0.627104
tr|Q1R245|Q1R245_ECOUT	rob	-0.230345	0.014688
tr|Q1R5F1|Q1R5F1_ECOUT	zntA	-0.230137	0.295703
tr|Q1R9I5|Q1R9I5_ECOUT	gyrA	-0.229567	0.0860513
tr|Q1RFZ0|Q1RFZ0_ECOUT	metI	-0.228973	0.116177
tr|Q1RAL8|Q1RAL8_ECOUT	fliA	-0.228646	0.190836
tr|Q1R3B0|Q1R3B0_ECOUT	ecnB	-0.227931	0.0706784
tr|Q1R3X7|Q1R3X7_ECOUT	metL	-0.226635	0.0234202
tr|Q1R4X0|Q1R4X0_ECOUT	rfaC	-0.225496	0.0527411
tr|Q1RFA8|Q1RFA8_ECOUT	cyoB	-0.22448	0.0334875
sp|Q1RG97|SECA_ECOUT	secA	-0.223917	0.116861
tr|Q1R5P1|Q1R5P1_ECOUT	mrcA	-0.223167	0.0753663
tr|Q1RF48|Q1RF48_ECOUT	ybaR	-0.223006	0.319347
sp|Q1R7C8|GCSP_ECOUT	gcvP	-0.222063	0.0594258
tr|Q1R8N6|Q1R8N6_ECOUT	ppx	-0.221816	0.0329434
tr|Q1R486|Q1R486_ECOUT	udp	-0.221598	0.0398328
tr|Q1R643|Q1R643_ECOUT	trkA	-0.21976	0.119931
tr|Q1RD40|Q1RD40_ECOUT	mfd	-0.21949	0.0182522
sp|Q1R7D2|YGFZ_ECOUT	ygfZ	-0.21941	0.0645245
tr|Q1R4F8|Q1R4F8_ECOUT	trxA	-0.219281	0.509495
tr|Q1R400|Q1R400_ECOUT	cdh	-0.218987	0.00888499
sp|Q1RDL3|NQOR_ECOUT	wrbA	-0.218574	0.249107
sp|Q1RAE7|YEEN_ECOUT	yeeN	-0.218445	0.0467813
sp|Q1R4K0|ATPA_ECOUT	atpA	-0.2182	0.00638605
tr|Q1R2Z1|Q1R2Z1_ECOUT	yjgQ	-0.217878	0.0261026
tr|Q1R748|Q1R748_ECOUT	neuE	-0.21704	0.0660251
tr|Q1R441|Q1R441_ECOUT	yihW	-0.21669	0.163395
tr|Q1R6T3|Q1R6T3_ECOUT	yqiC	-0.216521	0.110478
tr|Q1R249|Q1R249_ECOUT	slt	-0.215663	0.0689284
tr|Q1R226|Q1R226_ECOUT	UTI89_P012	-0.214938	0.478279
tr|Q1R3X9|Q1R3X9_ECOUT	metJ	-0.214768	0.52178
tr|Q1RDR5|Q1RDR5_ECOUT	uup	-0.213522	0.263952
tr|Q1REQ9|Q1REQ9_ECOUT	cutE	-0.213446	0.0472437
sp|Q1R4M9|YIDC_ECOUT	yidC	-0.212045	0.0516415
sp|Q1R3V5|CAPP_ECOUT	ppc	-0.211767	0.121795
tr|Q1R8N7|Q1R8N7_ECOUT	ppk	-0.211368	0.0578449
tr|Q1R3R4|Q1R3R4_ECOUT	lysC	-0.211343	0.154895
tr|Q1RAS9|Q1RAS9_ECOUT	msbB	-0.211099	0.0695573
tr|Q1R747|Q1R747_ECOUT	neuC	-0.211043	0.0611519
tr|Q1R755|Q1R755_ECOUT	kpsF	-0.209929	0.261409
tr|Q1R4W7|Q1R4W7_ECOUT	waaW	-0.20944	0.144787
tr|Q1R4B4|Q1R4B4_ECOUT	yigI	-0.206397	0.406815
tr|Q1R504|Q1R504_ECOUT	selB	-0.206302	0.111875
sp|Q1RED2|YBHG_ECOUT	ybhG	-0.206231	0.0374408
tr|Q1R2Z2|Q1R2Z2_ECOUT	yjgP	-0.205579	0.303937
tr|Q1R5N8|Q1R5N8_ECOUT	yrfG	-0.205484	0.107734
sp|Q1R901|SDHD1_ECOUT	dsdA1	-0.203936	0.242874
sp|Q1R4R6|ADEC_ECOUT	ade	-0.201935	0.145358
sp|Q1R7I6|TYSY_ECOUT	thyA	-0.201493	0.0321542
sp|Q1R5V4|RPOC_ECOUT	rpoC	-0.201124	0.018911
tr|Q1R9K6|Q1R9K6_ECOUT	yojI	-0.200365	0.262092
sp|Q1RES0|LPTE_ECOUT	lptE	-0.199999	0.120184
tr|Q1RCL7|Q1RCL7_ECOUT	ychN	-0.199624	0.306112
sp|Q1R4J4|ATP6_ECOUT	atpB	-0.198708	0.137556
tr|Q1R9C2|Q1R9C2_ECOUT	yfbT	-0.198491	0.188477
tr|Q1R848|Q1R848_ECOUT	UTI89_C3010	-0.197158	0.166764
tr|Q1RG65|Q1RG65_ECOUT	yadF	-0.196767	0.0274512
tr|Q1R8X3|Q1R8X3_ECOUT	nupC	-0.195764	0.060163
tr|Q1RFZ8|Q1RFZ8_ECOUT	yaeQ	-0.195607	0.275609
tr|Q1R6X3|Q1R6X3_ECOUT	plsC	-0.194852	0.0239499
tr|Q1R4W0|Q1R4W0_ECOUT	kdtA	-0.194096	0.0786552
tr|Q1RB26|Q1RB26_ECOUT	sppA	-0.193628	0.223524
tr|Q1R4X1|Q1R4X1_ECOUT	rfaF	-0.193038	0.072165
sp|Q1R3X0|KATG_ECOUT	katG	-0.192571	0.0606753
tr|Q1RD89|Q1RD89_ECOUT	mviM	-0.192111	0.321589
tr|Q1RDR7|Q1RDR7_ECOUT	ycbX	-0.190849	0.228525
tr|Q1R2B9|Q1R2B9_ECOUT	UTI89_C5095	-0.19071	0.175887
tr|Q1R6D4|Q1R6D4_ECOUT	yhbN	-0.190494	0.128168
sp|Q1RGE6|RSMA_ECOUT	rsmA	-0.190122	0.142325
tr|Q1RE24|Q1RE24_ECOUT	ftsK	-0.188831	0.0964198
tr|Q1RFD2|Q1RFD2_ECOUT	secF	-0.188632	0.0145029
tr|Q1R208|Q1R208_ECOUT	senB	-0.187295	0.324921
tr|Q1R789|Q1R789_ECOUT	speA	-0.187089	0.136154
tr|Q1R313|Q1R313_ECOUT	mgtA	-0.186601	0.798534
tr|Q1R5F7|Q1R5F7_ECOUT	ftsE	-0.185378	0.0601092
tr|Q1RG37|Q1RG37_ECOUT	fhuC	-0.185243	0.257948
sp|Q1R257|LPLA_ECOUT	lplA	-0.185226	0.472024
tr|Q1R3B5|Q1R3B5_ECOUT	yjeI	-0.184954	0.346813
tr|Q1R406|Q1R406_ECOUT	cpxR	-0.184407	0.292616
tr|Q1RD24|Q1RD24_ECOUT	phoQ	-0.18395	0.0803281
tr|Q1R5J8|Q1R5J8_ECOUT	glgP	-0.182146	0.0700586
sp|Q1R8G3|LEPA_ECOUT	lepA	-0.181195	0.0754949
tr|Q1R1Y1|Q1R1Y1_ECOUT	ccdB	-0.180837	0.389628
tr|Q1RA41|Q1RA41_ECOUT	UTI89_C2305	-0.180034	0.0429577
sp|Q1R7A6|E4PD_ECOUT	epd	-0.175942	0.176217
tr|Q1RD45|Q1RD45_ECOUT	ndh	-0.17577	0.0951813
tr|Q1R2D1|Q1R2D1_ECOUT	yjjG	-0.175017	0.00271062
tr|Q1R300|Q1R300_ECOUT;tr|Q1R305|Q1R305_ECOUT	argI	-0.174477	0.196616
tr|Q1R681|Q1R681_ECOUT	accC	-0.173911	0.0338279
tr|Q1R6N6|Q1R6N6_ECOUT	exuR	-0.173704	0.0752887
sp|Q1R6E7|MURA_ECOUT	murA	-0.171754	0.138868
sp|Q1R8U4|MURQ_ECOUT	murQ	-0.171746	0.0580669
tr|Q1R6C4|Q1R6C4_ECOUT	arcB	-0.171321	0.290889
tr|Q1RFP7|Q1RFP7_ECOUT	ycjY	-0.1708	0.57073
tr|Q1R6D9|Q1R6D9_ECOUT	yrbF	-0.170496	0.152548
tr|Q1R898|Q1R898_ECOUT	UTI89_C2960	-0.170284	0.518059
tr|Q1R6W0|Q1R6W0_ECOUT	ygiN	-0.169229	0.281342
tr|Q1RGH7|Q1RGH7_ECOUT	ribF	-0.168637	0.0807028
tr|Q1R567|Q1R567_ECOUT	yhjS	-0.168346	0.372016
tr|Q1R9A3|Q1R9A3_ECOUT	argT	-0.168183	0.0511363
tr|Q1RDS5|Q1RDS5_ECOUT	pepN	-0.168028	0.0954362
tr|Q1R6A4|Q1R6A4_ECOUT	degS	-0.16736	0.248614
tr|Q1R4Z8|Q1R4Z8_ECOUT	mtlD	-0.167112	0.320175
tr|Q1RE62|Q1RE62_ECOUT	artI	-0.166796	0.418557
tr|Q1R3Q2|Q1R3Q2_ECOUT	malE	-0.166592	0.650725
sp|Q1RBZ1|OPGD_ECOUT	mdoD	-0.16636	0.0930856
tr|Q1R2N1|Q1R2N1_ECOUT	UTI89_C4980	-0.166084	0.0227043
tr|Q1R3L2|Q1R3L2_ECOUT	uvrA	-0.165821	0.124491
sp|Q1R6H0|IF2_ECOUT	infB	-0.165685	0.127403
tr|Q1R390|Q1R390_ECOUT	mutL	-0.16414	0.324954
sp|Q1RG24|DAPD_ECOUT	dapD	-0.163169	0.239336
tr|Q1R6Z4|Q1R6Z4_ECOUT	yqhA	-0.162017	0.382912
tr|Q1R9F2|Q1R9F2_ECOUT	menB	-0.161321	0.127642
tr|Q1R5A8|Q1R5A8_ECOUT	chuS	-0.160662	0.23955
sp|Q1RB47|ASTD_ECOUT	astD	-0.159983	0.535743
tr|Q1R6J1|Q1R6J1_ECOUT	yraP	-0.159518	0.0517025
tr|Q1RD93|Q1RD93_ECOUT	grxB	-0.158776	0.26877
tr|Q1R6V8|Q1R6V8_ECOUT	UTI89_C3459	-0.158727	0.492224
sp|Q1R477|UBIE_ECOUT	ubiE	-0.158069	0.132062
tr|Q1R9E8|Q1R9E8_ECOUT	menF	-0.157986	0.281411
tr|Q1REV1|Q1REV1_ECOUT	rna	-0.156577	0.128872
tr|Q1RC44|Q1RC44_ECOUT	ycjX	-0.155984	0.00602127
tr|Q1R752|Q1R752_ECOUT	kpsU	-0.15581	0.120575
tr|Q1RFD3|Q1RFD3_ECOUT	secD	-0.153951	0.223276
tr|Q1RC81|Q1RC81_ECOUT	osmB	-0.153262	0.151992
tr|Q1R4U9|Q1R4U9_ECOUT	rph	-0.152778	0.000145217
tr|Q1R3P4|Q1R3P4_ECOUT	dgkA	-0.1513	0.568364
tr|Q1R8E6|Q1R8E6_ECOUT	pss	-0.150976	0.00958758
sp|Q1R5V3|RPOB_ECOUT	rpoB	-0.150663	0.0652105
tr|Q1R7B7|Q1R7B7_ECOUT	serA	-0.149602	0.461019
tr|Q1R9T8|Q1R9T8_ECOUT	pbpG	-0.148958	0.0157218
sp|Q1R801|RECA_ECOUT	recA	-0.147907	0.0210428
tr|Q1R3Z4|Q1R3Z4_ECOUT	fpr	-0.147385	0.281447
tr|Q1R7C4|Q1R7C4_ECOUT	visC	-0.145456	0.281637
tr|Q1RG76|Q1RG76_ECOUT	aceF	-0.145386	0.132341
tr|Q1R6X1|Q1R6X1_ECOUT	parC	-0.143948	0.270941
tr|Q1RAD9|Q1RAD9_ECOUT	UTI89_C2207	-0.143785	0.616468
sp|Q1RER9|SYL_ECOUT	leuS	-0.143334	0.171313
sp|Q1R992|PDXB_ECOUT	pdxB	-0.142936	0.0398655
tr|Q1R4N8|Q1R4N8_ECOUT	gyrB	-0.142866	0.0296143
tr|Q1R4M1|Q1R4M1_ECOUT	yieF	-0.141808	0.313319
tr|Q1RG15|Q1RG15_ECOUT	uppS	-0.140926	0.309934
sp|Q1R2Z4|AMPA_ECOUT	pepA	-0.140799	0.113095
tr|Q1R7Z9|Q1R7Z9_ECOUT	mltB	-0.140642	0.499089
tr|Q1REG4|Q1REG4_ECOUT	ybhA	-0.140153	0.207741
tr|Q1R4W6|Q1R4W6_ECOUT	rfaY	-0.140096	0.16176
tr|Q1R4X8|Q1R4X8_ECOUT	yibP	-0.139593	0.515746
sp|Q1R612|RS3_ECOUT	rpsC	-0.139411	0.195744
tr|Q1R631|Q1R631_ECOUT	secY	-0.13916	0.47
tr|Q1REP7|Q1REP7_ECOUT	nagE	-0.139058	0.0374888
sp|Q1R994|TRUA_ECOUT	truA	-0.138772	0.197457
tr|Q1R250|Q1R250_ECOUT	yjjK	-0.13828	0.126138
tr|Q1R731|Q1R731_ECOUT	gspC	-0.138221	0.0941537
tr|Q1R833|Q1R833_ECOUT	stpA	-0.138191	0.144225
tr|Q1RFK4|Q1RFK4_ECOUT	yahK	-0.137994	0.596582
tr|Q1R2Z6|Q1R2Z6_ECOUT	valS	-0.136993	0.116003
sp|Q1RCR1|DSBB_ECOUT	dsbB	-0.136571	0.316835
tr|Q1R6A7|Q1R6A7_ECOUT	yhcB	-0.136081	0.420123
tr|Q1R5W6|Q1R5W6_ECOUT	hupA	-0.135974	0.460679
sp|Q1R7N4|RLMM_ECOUT	rlmM	-0.135891	0.259016
sp|Q1R8A4|SSRP_ECOUT	smpB	-0.135261	0.446323
tr|Q1R385|Q1R385_ECOUT	hflC	-0.135194	0.139259
tr|Q1R3E9|Q1R3E9_ECOUT	basR	-0.134944	0.603978
tr|Q1R4N6|Q1R4N6_ECOUT	dnaN	-0.134655	0.0240363
tr|Q1R211|Q1R211_ECOUT	cjrA	-0.134326	0.255875
tr|Q1R4P9|Q1R4P9_ECOUT	ibpA	-0.134287	0.664514
tr|Q1R6L9|Q1R6L9_ECOUT	tdcE	-0.133531	0.521515
tr|Q1R2J8|Q1R2J8_ECOUT	fimC	-0.133283	0.625042
tr|Q1REQ3|Q1REQ3_ECOUT	asnB	-0.132744	0.347216
tr|Q1R8P8|Q1R8P8_ECOUT	gcvR	-0.132712	0.180016
tr|Q1R6G0|Q1R6G0_ECOUT	mrsC	-0.13261	0.154574
tr|Q1R2S4|Q1R2S4_ECOUT	UTI89_C4937	-0.132587	0.139308
sp|Q1RGH6|SYI_ECOUT	ileS	-0.132369	0.225989
sp|Q1RG18|PYRH_ECOUT	pyrH	-0.132254	0.285856
sp|Q1R4J6|ATPF_ECOUT	atpF	-0.13201	0.23506
sp|Q1R465|PEPQ_ECOUT	pepQ	-0.130838	0.121271
tr|Q1REI6|Q1REI6_ECOUT	tolA	-0.129483	0.443953
tr|Q1R4G2|Q1R4G2_ECOUT	ppiC	-0.128831	0.317233
tr|Q1RG75|Q1RG75_ECOUT	lpdA	-0.128029	0.132376
sp|Q1RD26|PEPT_ECOUT	pepT	-0.127753	0.397721
tr|Q1R3H3|Q1R3H3_ECOUT	yjcX	-0.127482	0.72099
tr|Q1RE61|Q1RE61_ECOUT	artP	-0.127356	0.415032
tr|Q1R261|Q1R261_ECOUT	deoA	-0.127184	0.324374
tr|Q1R4G7|Q1R4G7_ECOUT	ilvE	-0.127074	0.570991
tr|Q1RG38|Q1RG38_ECOUT	fhuA	-0.126502	0.355619
sp|Q1RFC4|NUSB_ECOUT	nusB	-0.124687	0.304784
tr|Q1RBW5|Q1RBW5_ECOUT	yncE	-0.124486	0.27281
tr|Q1RC19|Q1RC19_ECOUT	ynaF	-0.124391	0.351049
sp|Q1RFY9|METN_ECOUT	metN	-0.12399	0.257787
tr|Q1R442|Q1R442_ECOUT	typA	-0.123728	0.12292
tr|Q1R693|Q1R693_ECOUT	rng	-0.123488	0.275463
tr|Q1R1Y8|Q1R1Y8_ECOUT	UTI89_P050	-0.1231	0.509806
sp|Q1R475|UBIB_ECOUT	ubiB	-0.122631	0.20459
tr|Q1RCJ0|Q1RCJ0_ECOUT	oppD	-0.121887	0.471519
tr|Q1R571|Q1R571_ECOUT	yhjN	-0.121822	0.204468
tr|Q1R3T0|Q1R3T0_ECOUT	iclR	-0.121683	0.381758
tr|Q1RG67|Q1RG67_ECOUT	gcd	-0.121146	0.207209
tr|Q1R5I7|Q1R5I7_ECOUT	yhhX	-0.120457	0.261702
sp|Q1R6H4|PNP_ECOUT	pnp	-0.120436	0.226775
sp|Q1RGA5|MURG_ECOUT	murG	-0.119847	0.0477314
tr|Q1R7C2|Q1R7C2_ECOUT	pepP	-0.118962	0.129918
sp|Q1R9G2|ARNB_ECOUT	arnB	-0.118838	0.65383
tr|Q1R9A7|Q1R9A7_ECOUT	hisP	-0.118668	0.0171748
tr|Q1R4W1|Q1R4W1_ECOUT	rfaQ	-0.118514	0.209068
tr|Q1R8J9|Q1R8J9_ECOUT	suhB	-0.117802	0.218316
tr|Q1RD73|Q1RD73_ECOUT	rne	-0.117698	0.0653833
tr|Q1RD71|Q1RD71_ECOUT	yceC	-0.115636	0.410677
sp|Q1RAH5|HCHA_ECOUT	hchA	-0.114452	0.528011
tr|Q1R7D8|Q1R7D8_ECOUT	dsbC	-0.114391	0.127462
tr|Q1REE7|Q1REE7_ECOUT	moaB	-0.113791	0.471871
tr|Q1RAT0|Q1RAT0_ECOUT	pykA	-0.112389	0.384443
tr|Q1R2E4|Q1R2E4_ECOUT	dnaC	-0.112133	0.116578
tr|Q1R4D5|Q1R4D5_ECOUT	hemX	-0.111602	0.484898
tr|Q1R7W7|Q1R7W7_ECOUT	UTI89_C3095	-0.111463	0.0721667
tr|Q1RG64|Q1RG64_ECOUT	yadG	-0.11146	0.292058
tr|Q1RCM9|Q1RCM9_ECOUT	hemM	-0.110739	0.444951
sp|Q1R4I6|RAVA_ECOUT	ravA	-0.110573	0.329131
tr|Q1R4E6|Q1R4E6_ECOUT	rffA	-0.110361	0.112836
tr|Q1R2X9|Q1R2X9_ECOUT	hek	-0.109816	0.625025
tr|Q1R8D1|Q1R8D1_ECOUT	rluD	-0.109423	0.241696
tr|Q1R5S5|Q1R5S5_ECOUT	crp	-0.109323	0.37421
tr|Q1R754|Q1R754_ECOUT	kpsE	-0.109043	0.446742
tr|Q1RA51|Q1RA51_ECOUT	hisB	-0.108161	0.445023
tr|Q1RGE2|Q1RGE2_ECOUT	djlA	-0.108101	0.366331
tr|Q1R5Q1|Q1R5Q1_ECOUT	rpe	-0.107505	0.580472
tr|Q1R244|Q1R244_ECOUT	creA	-0.107341	0.337565
tr|Q1R9T9|Q1R9T9_ECOUT	dld	-0.105943	0.49832
tr|Q1RBB5|Q1RBB5_ECOUT	sufD	-0.105493	0.268892
tr|Q1R2F8|Q1R2F8_ECOUT	hsdR	-0.10506	0.335621
tr|Q1RCL5|Q1RCL5_ECOUT	narL	-0.10352	0.433465
sp|Q1RCM8|HEM1_ECOUT	hemA	-0.103274	0.666002
tr|Q1R725|Q1R725_ECOUT	glcB	-0.10278	0.591383
tr|Q1R238|Q1R238_ECOUT	lasT	-0.102748	0.511699
tr|Q1RBB4|Q1RBB4_ECOUT	sufC	-0.102655	0.205991
tr|Q1RB22|Q1RB22_ECOUT	ydjF	-0.101774	0.431095
tr|Q1R6Y5|Q1R6Y5_ECOUT	dkgA	-0.101667	0.628098
tr|Q1R5P9|Q1R5P9_ECOUT	damX	-0.100529	0.165342
sp|Q1R3U0|MURI_ECOUT	murI	-0.100495	0.546688
tr|Q1R9A2|Q1R9A2_ECOUT	ubiX	-0.0988078	0.371214
tr|Q1R407|Q1R407_ECOUT	cpxA	-0.0986128	0.60899
sp|Q1R2E6|OPGB_ECOUT	mdoB	-0.0984333	0.372181
tr|Q1RF55|Q1RF55_ECOUT	ushA	-0.098406	0.547677
sp|Q1R6F2|RL27_ECOUT	rpmA	-0.0979006	0.359607
tr|Q1R6D2|Q1R6D2_ECOUT	rpoN	-0.0978654	0.360951
sp|Q1RAV2|RSMF_ECOUT	rsmF	-0.0975558	0.550269
tr|Q1R8B5|Q1R8B5_ECOUT	ffh	-0.0972396	0.490855
tr|Q1R455|Q1R455_ECOUT	dsbA	-0.0967587	0.130366
tr|Q1R800|Q1R800_ECOUT	ygaD	-0.0963549	0.488909
tr|Q1RBJ5|Q1RBJ5_ECOUT	pntA	-0.0962551	0.414712
tr|Q1R8K6|Q1R8K6_ECOUT	hscA	-0.0962069	0.306639
tr|Q1R921|Q1R921_ECOUT	UTI89_C2677	-0.0958575	0.68952
sp|Q1R3P5|PLSB_ECOUT	plsB	-0.0957404	0.414748
tr|Q1R4W5|Q1R4W5_ECOUT	rfaJ	-0.0954378	0.632893
tr|Q1RC01|Q1RC01_ECOUT	hrpA	-0.0937794	0.194766
tr|Q1R4W3|Q1R4W3_ECOUT	rfaP	-0.0934959	0.671605
tr|Q1R2V0|Q1R2V0_ECOUT	UTI89_C4911	-0.0934371	0.476596
tr|Q1RBZ9|Q1RBZ9_ECOUT	aldA	-0.0933154	0.569413
tr|Q1RD23|Q1RD23_ECOUT	phoP	-0.0932456	0.243859
sp|Q1RG08|LPXA_ECOUT	lpxA	-0.0922694	0.398431
sp|Q1RD28|POTA_ECOUT	potA	-0.0916555	0.0601079
sp|Q1R604|RL4_ECOUT	rplD	-0.0910683	0.487164
tr|Q1R9Z1|Q1R9Z1_ECOUT	yegP	-0.0910533	0.640101
sp|Q1R617|RL14_ECOUT	rplN	-0.0908874	0.536875
tr|Q1RBW6|Q1RBW6_ECOUT	yncD	-0.0907721	0.439234
sp|Q1R5U3|EFG_ECOUT	fusA	-0.0903771	0.0509354
tr|Q1R6I5|Q1R6I5_ECOUT	yhbS	-0.0899602	0.57612
sp|Q1RFC8|NRDR_ECOUT	nrdR	-0.0895848	0.591719
tr|Q1RBK5|Q1RBK5_ECOUT	mlc	-0.0894187	0.663007
tr|Q1R5B6|Q1R5B6_ECOUT	gor	-0.0891266	0.334282
tr|Q1RCS2|Q1RCS2_ECOUT	minD	-0.089053	0.359999
tr|Q1RAW0|Q1RAW0_ECOUT	kdgR	-0.0884689	0.0542419
sp|Q1R9E9|MEND_ECOUT	menD	-0.0878953	0.686213
tr|Q1RFZ2|Q1RFZ2_ECOUT	rcsF	-0.0875616	0.601316
sp|Q1REE5|MOAC_ECOUT	moaC	-0.0866981	0.712379
tr|Q1RFP0|Q1RFP0_ECOUT	UTI89_C0323	-0.0866083	0.663348
tr|Q1R472|Q1R472_ECOUT	tatC	-0.0864207	0.628079
tr|Q1R5W5|Q1R5W5_ECOUT	yjaG	-0.0863418	0.565793
sp|Q1RBB6|SUFS_ECOUT	sufS	-0.086247	0.717229
tr|Q1R746|Q1R746_ECOUT	neuA	-0.0854755	0.402341
tr|Q1R967|Q1R967_ECOUT	vacJ	-0.0849643	0.618423
sp|Q1R4J1|MNMG_ECOUT	mnmG	-0.0844294	0.633498
tr|Q1RG13|Q1RG13_ECOUT	ecfE	-0.0836031	0.60059
tr|Q1R3J7|Q1R3J7_ECOUT	acs	-0.0834798	0.772049
sp|Q1R424|FDHE_ECOUT	fdhE	-0.0833182	0.49371
tr|Q1RA06|Q1RA06_ECOUT	asmA	-0.0828243	0.507463
sp|Q1RAQ8|SYR_ECOUT	argS	-0.0826005	0.240899
tr|Q1R9Q3|Q1R9Q3_ECOUT	fruK	-0.0824678	0.722953
tr|Q1R6E9|Q1R6E9_ECOUT	ispB	-0.0823626	0.368954
sp|Q1RBF7|PDXH_ECOUT	pdxH	-0.0815266	0.571798
sp|Q1RB76|SYT_ECOUT	thrS	-0.0812233	0.452471
tr|Q1R8C6|Q1R8C6_ECOUT	pheA	-0.081024	0.641631
tr|Q1RDV5|Q1RDV5_ECOUT	pflB	-0.080751	0.358816
tr|Q1RE47|Q1RE47_ECOUT	ybjX	-0.0804271	0.460402
tr|Q1R262|Q1R262_ECOUT	deoC	-0.0798545	0.399027
sp|Q1RAS0|YEBC_ECOUT	yebC	-0.0793684	0.0374202
tr|Q1R395|Q1R395_ECOUT	orn	-0.0793194	0.717956
tr|Q1RGB5|Q1RGB5_ECOUT	fruR	-0.0792005	0.416417
tr|Q1R7P7|Q1R7P7_ECOUT	ygdH	-0.079131	0.315342
sp|Q1R6P6|RLMG_ECOUT	rlmG	-0.0782706	0.547447
sp|Q1R388|HFQ_ECOUT	hfq	-0.0777096	0.589598
tr|Q1RF77|Q1RF77_ECOUT	maa	-0.0774566	0.795717
sp|Q1R5X1|PUR9_ECOUT	purH	-0.0774188	0.82867
sp|Q1RB79|RL20_ECOUT	rplT	-0.0774186	0.468387
sp|Q1RGA7|MURD_ECOUT	murD	-0.0770374	0.588536
tr|Q1RAY0|Q1RAY0_ECOUT	pabB	-0.0770104	0.565698
tr|Q1R2A6|Q1R2A6_ECOUT	UTI89_C5108	-0.076653	0.682897
tr|Q1R4F5|Q1R4F5_ECOUT	rho	-0.0765294	0.332135
sp|Q1RAM7|UVRC_ECOUT	uvrC	-0.0759813	0.706977
sp|Q1REF1|UVRB_ECOUT	uvrB	-0.0759398	0.83565
tr|Q1R6A8|Q1R6A8_ECOUT	yhcM	-0.0749218	0.584413
tr|Q1R8B3|Q1R8B3_ECOUT	yfjD	-0.074741	0.385477
sp|Q1R7N6|FUCM_ECOUT	fucU	-0.0741395	0.268657
tr|Q1REB6|Q1REB6_ECOUT	glnQ	-0.0738919	0.71979
sp|Q1R7H5|AAS_ECOUT	aas	-0.0736631	0.724625
tr|Q1RBE1|Q1RBE1_ECOUT	ydhD	-0.0730873	0.726244
sp|Q1R466|FADB_ECOUT	fadB	-0.0722913	0.738072
tr|Q1RB55|Q1RB55_ECOUT	osmE	-0.0718838	0.600147
sp|Q1R322|YJGA_ECOUT	yjgA	-0.0712837	0.569279
tr|Q1R321|Q1R321_ECOUT	pmbA	-0.0707918	0.326592
sp|Q1R575|DCTA_ECOUT	dctA	-0.0707597	0.413156
sp|Q1R9P8|EFPL_ECOUT	yeiP	-0.0703682	0.274268
tr|Q1R4Y1|Q1R4Y1_ECOUT	yibN	-0.0700738	0.670439
tr|Q1R8B6|Q1R8B6_ECOUT	rpsP	-0.0691497	0.680083
tr|Q1RA42|Q1RA42_ECOUT	wbdM	-0.069009	0.575153
tr|Q1RBD1|Q1RBD1_ECOUT	ydhQ	-0.0688459	0.682188
sp|Q1R7W4|MUTS_ECOUT	mutS	-0.0686425	0.57123
tr|Q1R6R0|Q1R6R0_ECOUT	yqjH	-0.068179	0.538577
tr|Q1RA32|Q1RA32_ECOUT	galF	-0.0678316	0.504924
tr|Q1RF96|Q1RF96_ECOUT	lon	-0.067739	0.579189
sp|Q1R3Z0|ZAPB_ECOUT	zapB	-0.0672865	0.808244
tr|Q1R6D0|Q1R6D0_ECOUT	ptsN	-0.0662859	0.721198
tr|Q1R8G1|Q1R8G1_ECOUT	rseB	-0.0660663	0.737368
tr|Q1R7M8|Q1R7M8_ECOUT	ygdK	-0.0660471	0.700502
tr|Q1R689|Q1R689_ECOUT	mreB	-0.065904	0.163633
tr|Q1RD31|Q1RD31_ECOUT	potD	-0.0658876	0.479293
tr|Q1R6K8|Q1R6K8_ECOUT	agaR	-0.0658041	0.620378
tr|Q1R3N7|Q1R3N7_ECOUT	qor	-0.0657957	0.675678
tr|Q1R4S2|Q1R4S2_ECOUT	nlpA	-0.0657241	0.780983
tr|Q1R474|Q1R474_ECOUT	tatA	-0.0655961	0.491727
tr|Q1R5P7|Q1R5P7_ECOUT	aroK	-0.0653664	0.470817
tr|Q1R749|Q1R749_ECOUT	neuS	-0.0652897	0.582146
sp|Q1R8H0|ACPS_ECOUT	acpS	-0.0650436	0.442211
tr|Q1R4Y8|Q1R4Y8_ECOUT	cysE	-0.065032	0.713314
tr|Q1R9Y6|Q1R9Y6_ECOUT	yegQ	-0.0642295	0.26354
sp|Q1R270|RF3_ECOUT	prfC	-0.0639184	0.481949
tr|Q1R4B3|Q1R4B3_ECOUT	pldA	-0.0637853	0.68559
tr|Q1R9Q2|Q1R9Q2_ECOUT	UTI89_C2444	-0.0637096	0.820874
tr|Q1R544|Q1R544_ECOUT	yiaD	-0.0636393	0.726019
tr|Q1RBF4|Q1RBF4_ECOUT	slyB	-0.0629164	0.81067
tr|Q1R7B1|Q1R7B1_ECOUT	yggE	-0.0628088	0.508483
sp|Q1R9V8|SYM_ECOUT	metG	-0.0614074	0.249076
tr|Q1R9B4|Q1R9B4_ECOUT	UTI89_C2583	-0.0611609	0.437137
sp|Q1R6G5|ASSY_ECOUT	argG	-0.0608366	0.831351
tr|Q1R7J7|Q1R7J7_ECOUT	amiC	-0.0607617	0.523748
tr|Q1R728|Q1R728_ECOUT	yghJ	-0.0607508	0.298029
sp|Q1R8K5|HSCB_ECOUT	hscB	-0.0606787	0.731541
sp|Q1RG94|ZAPD_ECOUT	zapD	-0.0604293	0.211964
tr|Q1R997|Q1R997_ECOUT	folC	-0.0601216	0.668097
tr|Q1R8D0|Q1R8D0_ECOUT	bamD	-0.0598382	0.526821
tr|Q1R5Q3|Q1R5Q3_ECOUT	trpS	-0.0593863	0.23116
sp|Q1R543|GHRB_ECOUT	ghrB	-0.0592753	0.630085
tr|Q1R403|Q1R403_ECOUT	pfkA	-0.0590536	0.571484
tr|Q1RCS1|Q1RCS1_ECOUT	minC	-0.058838	0.734751
tr|Q1REL1|Q1REL1_ECOUT	ybgK	-0.0582399	0.818621
tr|Q1RAS7|Q1RAS7_ECOUT	znuA	-0.0579782	0.838506
sp|Q1R3R3|G6PI_ECOUT	pgi	-0.0574003	0.144292
sp|Q1R6C9|RAPZ_ECOUT	rapZ	-0.0572425	0.504433
sp|Q1R2D5|RSMC_ECOUT	rsmC	-0.0571183	0.438862
sp|Q1R6F0|RL21_ECOUT	rplU	-0.0570169	0.541509
sp|Q1R5L6|MALT_ECOUT	malT	-0.0569196	0.854003
tr|Q1R3N1|Q1R3N1_ECOUT	dnaB	-0.0567884	0.626991
tr|Q1RD58|Q1RD58_ECOUT	yceG	-0.0558519	0.878987
tr|Q1REV5|Q1REV5_ECOUT	ahpF	-0.0551995	0.124876
tr|Q1RBJ6|Q1RBJ6_ECOUT	pntB	-0.054967	0.62597
tr|Q1R5M7|Q1R5M7_ECOUT	yhgF	-0.0536512	0.445584
tr|Q1RB82|Q1RB82_ECOUT	pheT	-0.0530956	0.356304
tr|Q1R785|Q1R785_ECOUT	metK	-0.0525321	0.318006
sp|Q1RFC0|DXS_ECOUT	dxs	-0.0524883	0.583144
tr|Q1RCK0|Q1RCK0_ECOUT	hns	-0.0520846	0.777372
tr|Q1R9Z2|Q1R9Z2_ECOUT	baeR	-0.0516656	0.765568
tr|Q1RD22|Q1RD22_ECOUT	purB	-0.0515967	0.551698
sp|Q1R5W3|DCUP_ECOUT	hemE	-0.0515296	0.240361
tr|Q1REA5|Q1REA5_ECOUT	ybiS	-0.0511419	0.657907
tr|Q1RF78|Q1RF78_ECOUT	ylaC	-0.0509439	0.78734
tr|Q1RC93|Q1RC93_ECOUT	topA	-0.0509309	0.419257
sp|Q1R9H5|GLPB_ECOUT	glpB	-0.0507563	0.918827
tr|Q1RAW3|Q1RAW3_ECOUT	yebO	-0.0506205	0.785597
tr|Q1R5U6|Q1R5U6_ECOUT	nusG	-0.0503843	0.326865
tr|Q1R707|Q1R707_ECOUT	gsp	-0.0501608	0.641612
tr|Q1RE55|Q1RE55_ECOUT	ybjU	-0.050068	0.62182
tr|Q1RAR7|Q1RAR7_ECOUT	yecD	-0.049753	0.744871
sp|Q1R8V2|PDXK_ECOUT	pdxK	-0.0495875	0.560313
tr|Q1R9D4|Q1R9D4_ECOUT	nuoG	-0.0493719	0.340388
sp|Q1R4M8|MNME_ECOUT	mnmE	-0.0493246	0.766075
tr|Q1R6G3|Q1R6G3_ECOUT	secG	-0.048106	0.864604
sp|Q1RG34|GSA_ECOUT	hemL	-0.0480261	0.603692
tr|Q1RDR2|Q1RDR2_ECOUT	ymbA	-0.0480177	0.848705
tr|Q1RAH9|Q1RAH9_ECOUT	dcm	-0.0479344	0.61008
tr|Q1R7M9|Q1R7M9_ECOUT	UTI89_C3183	-0.0479294	0.437148
sp|Q1R4V5|RL28_ECOUT	rpmB	-0.0478872	0.653911
sp|Q1RFI7|FRMA_ECOUT	frmA	-0.0472375	0.676467
tr|Q1RFY8|Q1RFY8_ECOUT	yaeD	-0.0469482	0.727258
tr|Q1R2S5|Q1R2S5_ECOUT	UTI89_C4936	-0.0467191	0.466727
tr|Q1R7G6|Q1R7G6_ECOUT	ygeR	-0.0466282	0.728138
tr|Q1R5C4|Q1R5C4_ECOUT	yhiN	-0.0465866	0.65184
sp|Q1RBD7|PURR_ECOUT	purR	-0.0465011	0.532812
tr|Q1R255|Q1R255_ECOUT	serB	-0.0464062	0.513382
tr|Q1RBI4|Q1RBI4_ECOUT	ydgA	-0.0462712	0.579795
sp|Q1RG10|LPXD_ECOUT	lpxD	-0.04595	0.508514
sp|Q1RGE0|RAPA_ECOUT	rapA	-0.0458022	0.661176
tr|Q1R7H7|Q1R7H7_ECOUT	tas	-0.0452425	0.853415
tr|Q1RFA3|Q1RFA3_ECOUT	bolA	-0.0451611	0.801656
tr|Q1R4D3|Q1R4D3_ECOUT	hemC	-0.0449712	0.669239
REV__tr|Q1R3X4|Q1R3X4_ECOUT	UTI89_C4528	-0.0447183	0.453428
tr|Q1R8V3|Q1R8V3_ECOUT	crr	-0.0443175	0.730255
tr|Q1RBE4|Q1RBE4_ECOUT	gloA	-0.0438641	0.698907
tr|Q1RAM0|Q1RAM0_ECOUT	fliY	-0.0430392	0.905023
tr|Q1RG87|Q1RG87_ECOUT	nadC	-0.0418867	0.785827
sp|Q1RG25|YAEH_ECOUT	yaeH	-0.0415895	0.77912
sp|Q1R260|DEOB_ECOUT	deoB	-0.0412445	0.624992
tr|Q1R6U5|Q1R6U5_ECOUT	ygiC	-0.041217	0.798438
tr|Q1RE98|Q1RE98_ECOUT	moeA	-0.0411465	0.494912
tr|Q1R269|Q1R269_ECOUT	osmY	-0.0406838	0.769627
sp|Q1RAM1|DCYD_ECOUT	dcyD	-0.0406131	0.703913
tr|Q1R841|Q1R841_ECOUT	gabT	-0.0404307	0.752393
sp|Q1RA54|HIS1_ECOUT	hisG	-0.0401091	0.709355
tr|Q1R6R2|Q1R6R2_ECOUT	rpoD	-0.0398195	0.722274
tr|Q1R793|Q1R793_ECOUT	tktA	-0.0396725	0.658662
sp|Q1RCH9|YCIC_ECOUT	yciC	-0.0388252	0.803715
tr|Q1R446|Q1R446_ECOUT	hemN	-0.038626	0.698122
tr|Q1RBQ2|Q1RBQ2_ECOUT	UTI89_C1734	-0.0384552	0.815136
tr|Q1R4U1|Q1R4U1_ECOUT	spoT	-0.0382341	0.736784
sp|Q1RFD5|TGT_ECOUT	tgt	-0.0382178	0.720081
tr|Q1R3Z3|Q1R3Z3_ECOUT	glpX	-0.03788	0.520968
tr|Q1RGB0|Q1RGB0_ECOUT	murE	-0.0378649	0.624829
sp|Q1R629|RL30_ECOUT	rpmD	-0.0378364	0.806388
sp|Q1R4X4|TDH_ECOUT	tdh	-0.0376059	0.773231
sp|Q1RG29|MTNN_ECOUT	mtnN	-0.037597	0.611864
sp|Q1R615|RL29_ECOUT	rpmC	-0.0370685	0.857817
tr|Q1R4K6|Q1R4K6_ECOUT	glmS	-0.0366431	0.807935
tr|Q1R8T6|Q1R8T6_ECOUT	amiA	-0.0365363	0.565674
tr|Q1RD56|Q1RD56_ECOUT	holB	-0.0359883	0.733522
sp|Q1RE90|RIMO_ECOUT	rimO	-0.0357141	0.577315
sp|Q1R5U7|RL11_ECOUT	rplK	-0.0354911	0.806672
sp|Q1R8F2|UNG_ECOUT	ung	-0.0351652	0.813277
tr|Q1R8K3|Q1R8K3_ECOUT	iscU	-0.0347513	0.856606
tr|Q1R7J2|Q1R7J2_ECOUT	recC	-0.034683	0.865462
tr|Q1RCR8|Q1RCR8_ECOUT	ycgK	-0.0346189	0.928459
tr|Q1R5S6|Q1R5S6_ECOUT	yhfA	-0.0342409	0.921688
tr|Q1R4D4|Q1R4D4_ECOUT	hemD	-0.0336052	0.749441
tr|Q1R767|Q1R767_ECOUT	yggL	-0.0330006	0.852703
sp|Q1R988|MNMC_ECOUT	mnmC	-0.032504	0.77504
sp|Q1R3C4|DSBD_ECOUT	dsbD	-0.0323955	0.79374
sp|Q1R644|RSMB_ECOUT	rsmB	-0.0323808	0.161079
sp|Q1RF28|ALLR_ECOUT	allR	-0.0322858	0.327063
sp|Q1R4V2|DUT_ECOUT	dut	-0.0321856	0.805504
tr|Q1R6F6|Q1R6F6_ECOUT	greA	-0.0320711	0.715066
tr|Q1R7Q5|Q1R7Q5_ECOUT	gudD	-0.0319977	0.813499
tr|Q1REH1|Q1REH1_ECOUT	modF	-0.0314416	0.666539
sp|Q1RAS6|ZNUC_ECOUT	znuC	-0.0312658	0.855597
tr|Q1R2V1|Q1R2V1_ECOUT	UTI89_C4910	-0.0307921	0.737209
tr|Q1RCK6|Q1RCK6_ECOUT	purU	-0.0304357	0.492067
tr|Q1REH0|Q1REH0_ECOUT	modE	-0.0302277	0.749442
tr|Q1R6C1|Q1R6C1_ECOUT	gltB	-0.0297922	0.897311
tr|Q1R4P0|Q1R4P0_ECOUT	yidA	-0.0297231	0.781681
tr|Q1R9B3|Q1R9B3_ECOUT	yfcE	-0.0294659	0.630379
tr|Q1RAX4|Q1RAX4_ECOUT	manX	-0.02917	0.885899
tr|Q1R7A9|Q1R7A9_ECOUT	yggB	-0.0281105	0.744588
tr|Q1R569|Q1R569_ECOUT	yhjQ	-0.0279624	0.904343
sp|Q1R9C9|NUOA_ECOUT	nuoA	-0.027912	0.740701
sp|Q1R9I4|UBIG_ECOUT	ubiG	-0.0273897	0.646903
tr|Q1RGA1|Q1RGA1_ECOUT	ftsA	-0.02713	0.837266
tr|Q1RAY8|Q1RAY8_ECOUT	yeaY	-0.0269489	0.917376
tr|Q1R4H2|Q1R4H2_ECOUT	yifE	-0.0261067	0.814855
tr|Q1RA64|Q1RA64_ECOUT	yeeX	-0.026099	0.884109
tr|Q1RDS6|Q1RDS6_ECOUT	pncB	-0.0259389	0.900582
sp|Q1R602|RL3_ECOUT	rplC	-0.0257284	0.630279
sp|Q1R358|RS18_ECOUT	rpsR	-0.0253592	0.765611
sp|Q1RAR8|SYD_ECOUT	aspS	-0.0252854	0.650162
sp|Q1RG57|PANC_ECOUT	panC	-0.0241867	0.771549
sp|Q1R4N5|DNAA_ECOUT	dnaA	-0.0234042	0.753035
sp|Q1R447|YIHI_ECOUT	yihI	-0.0233762	0.909213
tr|Q1RE84|Q1RE84_ECOUT	ybjG	-0.0232887	0.89411
sp|Q1REQ5|MIAB_ECOUT	miaB	-0.023077	0.766331
tr|Q1R4C1|Q1R4C1_ECOUT	uvrD	-0.0230153	0.912259
sp|Q1R473|TATB_ECOUT	tatB	-0.0228179	0.867086
tr|Q1R6E1|Q1R6E1_ECOUT	yrbD	-0.0227186	0.866462
sp|Q1R8M9|GUAA_ECOUT	guaA	-0.0225388	0.669882
tr|Q1R6C5|Q1R6C5_ECOUT	yhbL	-0.0224107	0.861022
sp|Q1RGE3|LPTD_ECOUT	lptD	-0.0222665	0.742299
tr|Q1RBM5|Q1RBM5_ECOUT	dcp	-0.0221786	0.875811
sp|Q1R8H7|PUR4_ECOUT	purL	-0.0221331	0.902732
tr|Q1R5X8|Q1R5X8_ECOUT	birA	-0.021773	0.897669
tr|Q1R7Q8|Q1R7Q8_ECOUT	relA	-0.0216532	0.810674
sp|Q1R4K1|ATPG_ECOUT	atpG	-0.021497	0.783564
sp|Q1R6F4|OBG_ECOUT	obg	-0.0214919	0.685226
sp|Q1RB83|IHFA_ECOUT	ihfA	-0.0213529	0.89167
sp|Q1RF08|SYC_ECOUT	cysS	-0.0211138	0.755265
tr|Q1RD38|Q1RD38_ECOUT	ycfU	-0.0207031	0.871547
sp|Q1R7U5|ISPF_ECOUT	ispF	-0.0204291	0.891635
tr|Q1R5I9|Q1R5I9_ECOUT	gntR	-0.0200781	0.855553
tr|Q1R5J3|Q1R5J3_ECOUT	asd	-0.0198703	0.895445
tr|Q1R7J5|Q1R7J5_ECOUT	recD	-0.0197104	0.910761
tr|Q1R781|Q1R781_ECOUT	yggJ	-0.0196008	0.866462
sp|Q1RBG4|RSXE_ECOUT	rsxE	-0.019327	0.816356
tr|Q1R4I0|Q1R4I0_ECOUT	rbsK	-0.0191997	0.916469
tr|Q1R6H8|Q1R6H8_ECOUT	deaD	-0.018637	0.866581
sp|Q1R4X2|HLDD_ECOUT	hldD	-0.0184425	0.656797
tr|Q1R5N7|Q1R5N7_ECOUT	hlsR	-0.0184008	0.871622
tr|Q1R6D3|Q1R6D3_ECOUT	yhbG	-0.018321	0.795733
sp|Q1RFB7|THII_ECOUT	thiI	-0.0181351	0.906879
sp|Q1R4I4|RBSD_ECOUT	rbsD	-0.0180104	0.861959
tr|Q1R8I2|Q1R8I2_ECOUT	glnB	-0.0178797	0.951638
tr|Q1R968|Q1R968_ECOUT	fadL	-0.017449	0.826654
tr|Q1R254|Q1R254_ECOUT	radA	-0.0160451	0.848342
tr|Q1R7E1|Q1R7E1_ECOUT	lysS	-0.0157905	0.849738
tr|Q1R4V3|Q1R4V3_ECOUT	dfp	-0.0157495	0.889807
tr|Q1RBL5|Q1RBL5_ECOUT	speG	-0.0156391	0.92743
tr|Q1R7P4|Q1R7P4_ECOUT	sdaB	-0.0152208	0.923792
sp|Q1RA05|DCD_ECOUT	dcd	-0.0150711	0.822154
tr|Q1RC75|Q1RC75_ECOUT	fabI	-0.0145143	0.352224
tr|Q1RBC0|Q1RBC0_ECOUT	pykF	-0.0134167	0.84558
tr|Q1REK0|Q1REK0_ECOUT;tr|Q1R3M6|Q1R3M6_ECOUT	sucA	-0.0129456	0.85739
sp|Q1R9D1|NUOCD_ECOUT	nuoC	-0.0125472	0.684772
tr|Q1R8A7|Q1R8A7_ECOUT	smpA	-0.0124896	0.905542
tr|Q1R9V9|Q1R9V9_ECOUT	mrp	-0.0122835	0.924636
tr|Q1RBE8|Q1RBE8_ECOUT	ydhF	-0.0119494	0.949208
sp|Q1R3U4|FABR_ECOUT	fabR	-0.011946	0.953008
sp|Q1R633|RS13_ECOUT	rpsM	-0.0111754	0.885764
tr|Q1R2Z9|Q1R2Z9_ECOUT	yjgD	-0.0107862	0.761348
sp|Q1R4F9|RHLB_ECOUT	rhlB	-0.0104938	0.857054
sp|Q1R503|SELA_ECOUT	selA	-0.0104197	0.885365
tr|Q1R7N2|Q1R7N2_ECOUT	gcvA	-0.010343	0.850039
sp|Q1R626|RL18_ECOUT	rplR	-0.00975723	0.939509
sp|Q1R636|RS4_ECOUT	rpsD	-0.00972736	0.919896
sp|Q1R8K9|PEPB_ECOUT	pepB	-0.0096828	0.766766
tr|Q1R8V4|Q1R8V4_ECOUT	ptsI	-0.00956179	0.901866
tr|Q1R2F6|Q1R2F6_ECOUT	yjiA	-0.00949569	0.958243
tr|Q1RCN5|Q1RCN5_ECOUT	ychF	-0.00937976	0.846703
tr|Q1RFJ5|Q1RFJ5_ECOUT	codA	-0.00790997	0.9594
tr|Q1RA09|Q1RA09_ECOUT	UTI89_C2337	-0.00763849	0.943155
sp|Q1RDJ9|EFEO_ECOUT	efeO	-0.00708199	0.93217
tr|Q1REN2|Q1REN2_ECOUT	fldA	-0.00680604	0.974683
tr|Q1R4U8|Q1R4U8_ECOUT	yicC	-0.00613957	0.956584
tr|Q1RB31|Q1RB31_ECOUT	gdhA	-0.00601823	0.914963
tr|Q1RA46|Q1RA46_ECOUT	cld	-0.00521949	0.958368
sp|Q1RDC7|YCDX_ECOUT	ycdX	-0.00507878	0.970215
sp|Q1R4K2|ATPB_ECOUT	atpD	-0.00500715	0.877669
tr|Q1R323|Q1R323_ECOUT	yjfG	-0.00468922	0.958145
tr|Q1R6G8|Q1R6G8_ECOUT	nusA	-0.00460142	0.964719
tr|Q1RDU7|Q1RDU7_ECOUT	rpsA	-0.0045726	0.957947
tr|Q1R5T7|Q1R5T7_ECOUT	yheO	-0.00440175	0.982105
tr|Q1REL3|Q1REL3_ECOUT	ybgI	-0.00320746	0.987224
sp|Q1R4L0|PSTB_ECOUT	pstB	-0.00284558	0.98961
sp|Q1R4J2|RSMG_ECOUT	rsmG	-0.00276996	0.984989
sp|Q1RET3|LIPA_ECOUT	lipA	-0.00230807	0.981364
tr|Q1R5C1|Q1R5C1_ECOUT	uspA	-0.00223186	0.993282
sp|Q1R638|RL17_ECOUT	rplQ	-0.00198159	0.987562
sp|Q1R6S9|HLDE_ECOUT	hldE	-0.00174892	0.967642
tr|Q1RC42|Q1RC42_ECOUT	tyrR	-0.00151485	0.990501
tr|Q1RG27|Q1RG27_ECOUT	degP	-0.00138326	0.992756
tr|Q1RFT4|Q1RFT4_ECOUT	pepD	-0.00136114	0.984199
tr|Q1R8P0|Q1R8P0_ECOUT	upp	-0.000939122	0.991588
tr|Q1RDV6|Q1RDV6_ECOUT	pflA	-0.000832358	0.993651
tr|Q1RED0|Q1RED0_ECOUT	rhlE	-0.000548622	0.995793
tr|Q1R3R6|Q1R3R6_ECOUT	yjbC	0.000206928	0.998968
tr|Q1R3F0|Q1R3F0_ECOUT	basS	0.000312996	0.998985
sp|Q1R8W9|SYE_ECOUT	gltX	0.000556739	0.993648
sp|Q1R9K8|ECOT_ECOUT	eco	0.000953822	0.995113
tr|Q1R6U8|Q1R6U8_ECOUT	tolC	0.00103085	0.986855
tr|Q1RFZ1|Q1RFZ1_ECOUT	metQ	0.0015019	0.989282
tr|Q1RF82|Q1RF82_ECOUT	ybaY	0.00165274	0.978375
tr|Q1RFA7|Q1RFA7_ECOUT	cyoA	0.0019119	0.971528
sp|Q1R7R3|PYRG_ECOUT	pyrG	0.00238993	0.959499
tr|Q1R6W2|Q1R6W2_ECOUT	mdaB	0.0026485	0.990471
tr|Q1RG47|Q1RG47_ECOUT	pcnB	0.00287403	0.971609
tr|Q1R8N8|Q1R8N8_ECOUT	purN	0.00298462	0.979092
tr|Q1R8A5|Q1R8A5_ECOUT	yfjG	0.00310045	0.976646
sp|Q1R646|DEF_ECOUT	def	0.00313495	0.968534
tr|Q1RCQ6|Q1RCQ6_ECOUT	dadX	0.00388286	0.967749
sp|Q1R4U2|RPOZ_ECOUT	rpoZ	0.00434247	0.986842
tr|Q1RF35|Q1RF35_ECOUT	ybbO	0.00453849	0.959972
sp|Q1RD90|YCEH_ECOUT	yceH	0.00500424	0.985121
tr|Q1R6A5|Q1R6A5_ECOUT	degQ	0.00539377	0.980775
sp|Q1RGB3|RSMH_ECOUT	rsmH	0.00619235	0.924726
tr|Q1RG09|Q1RG09_ECOUT	fabZ	0.00622665	0.934034
tr|Q1RFH2|Q1RFH2_ECOUT	yaiH	0.00644129	0.941928
tr|Q1R9G6|Q1R9G6_ECOUT	UTI89_C2531	0.00680305	0.964028
tr|Q1RBH4|Q1RBH4_ECOUT	ydgJ	0.00704626	0.963395
tr|Q1R7D9|Q1R7D9_ECOUT	recJ	0.00715556	0.830044
sp|Q1R8W1|DNLJ_ECOUT	ligA	0.00716265	0.953343
tr|Q1R386|Q1R386_ECOUT	hflK	0.00773173	0.829816
tr|Q1R753|Q1R753_ECOUT	kpsD	0.00782173	0.774797
tr|Q1RE60|Q1RE60_ECOUT	ybjP	0.00785274	0.979731
sp|Q1REB2|DPS_ECOUT	dps	0.00809708	0.960029
tr|Q1R2G1|Q1R2G1_ECOUT	hsdS	0.00813483	0.94308
tr|Q1RB72|Q1RB72_ECOUT	pfkB	0.008192	0.922959
tr|Q1REQ4|Q1REQ4_ECOUT	yleB	0.00837398	0.929368
tr|Q1R315|Q1R315_ECOUT	treR	0.00842336	0.819212
tr|Q1R411|Q1R411_ECOUT	sodA	0.00857007	0.950122
tr|Q1RB29|Q1RB29_ECOUT	selD	0.0094641	0.932399
sp|Q1R3A2|EPMA_ECOUT	epmA	0.00964754	0.948831
tr|Q1REK4|Q1REK4_ECOUT	sdhC	0.00965376	0.91344
sp|Q1RFJ2|BGAL_ECOUT	lacZ	0.0107182	0.933695
sp|Q1R8L8|ISPG_ECOUT	ispG	0.0110805	0.789019
tr|Q1R8D3|Q1R8D3_ECOUT	clpB	0.011092	0.971241
tr|Q1RA04|Q1RA04_ECOUT	udk	0.0112155	0.881693
tr|Q1RGB1|Q1RGB1_ECOUT	ftsI	0.0114683	0.896431
tr|Q1R780|Q1R780_ECOUT	gshB	0.0118121	0.929231
sp|Q1R8G6|RNC_ECOUT	rnc	0.0125873	0.847396
sp|Q1RDB0|OPGG_ECOUT	mdoG	0.0126333	0.7325
tr|Q1RAL2|Q1RAL2_ECOUT	yedD	0.0128862	0.938211
tr|Q1R5F8|Q1R5F8_ECOUT	ftsX	0.0129113	0.884156
tr|Q1R462|Q1R462_ECOUT	hemG	0.0129932	0.914065
tr|Q1REC5|Q1REC5_ECOUT	ybiB	0.0131785	0.93188
tr|Q1RFC6|Q1RFC6_ECOUT	ribH	0.0134859	0.926342
tr|Q1REQ1|Q1REQ1_ECOUT	nagC	0.0135586	0.892966
tr|Q1R9A4|Q1R9A4_ECOUT	hisJ	0.0142141	0.906553
tr|Q1RF64|Q1RF64_ECOUT	ybaB	0.0143834	0.940867
tr|Q1R9I1|Q1R9I1_ECOUT	nrdB	0.0146833	0.858666
tr|Q1R582|Q1R582_ECOUT	yhjC	0.0147374	0.904104
tr|Q1RE22|Q1RE22_ECOUT	ycaJ	0.0153923	0.916239
tr|Q1RC99|Q1RC99_ECOUT	yciL	0.0163985	0.840562
tr|Q1R3C5|Q1R3C5_ECOUT	yjdC	0.0172183	0.635068
tr|Q1R7V0|Q1R7V0_ECOUT	nlpD	0.0172756	0.898103
sp|Q1RGI8|DNAK_ECOUT	dnaK	0.0179456	0.914993
sp|Q1R7Q7|RLMD_ECOUT	rlmD	0.0181395	0.909091
tr|Q1R7Z2|Q1R7Z2_ECOUT	gutQ	0.0182739	0.918766
tr|Q1R776|Q1R776_ECOUT	yggS	0.019063	0.803764
tr|Q1RE25|Q1RE25_ECOUT	lrp	0.0190976	0.839481
sp|Q1R607|RL2_ECOUT	rplB	0.0191891	0.777619
tr|Q1R3W6|Q1R3W6_ECOUT	gldA	0.0195957	0.875843
tr|Q1RA40|Q1RA40_ECOUT	wciP	0.0197722	0.779493
tr|Q1R8M8|Q1R8M8_ECOUT	guaB	0.0202188	0.711788
tr|Q1R8F6|Q1R8F6_ECOUT	srmB	0.0207438	0.807492
sp|Q1R383|PURA_ECOUT	purA	0.0207871	0.770854
sp|Q1R3B6|CH60_ECOUT	groL	0.0222859	0.8673
tr|Q1RC61|Q1RC61_ECOUT	pspB	0.0223839	0.86575
tr|Q1RBY2|Q1RBY2_ECOUT	ydcP	0.0223945	0.911389
tr|Q1R8V7|Q1R8V7_ECOUT	cysK	0.0229649	0.962635
tr|Q1RDV3|Q1RDV3_ECOUT	ycaO	0.0233009	0.649093
tr|Q1R9V0|Q1R9V0_ECOUT	yehS	0.0233609	0.860004
sp|Q1R642|MSCL_ECOUT	mscL	0.0237343	0.875183
tr|Q1RA37|Q1RA37_ECOUT	rfbC	0.0237807	0.758128
tr|Q1R1X6|Q1R1X6_ECOUT	stbA	0.0240266	0.736316
sp|Q1R7U6|TRUD_ECOUT	truD	0.0240333	0.262696
tr|Q1RC97|Q1RC97_ECOUT	yciK	0.0240994	0.684229
sp|Q1R6G2|GLMM_ECOUT	glmM	0.0241151	0.669294
tr|Q1RAT3|Q1RAT3_ECOUT	zwf	0.0242912	0.73541
sp|Q1R537|SYGB_ECOUT	glyS	0.0245314	0.79761
sp|Q1RD68|RL32_ECOUT	rpmF	0.0262285	0.891948
tr|Q1RCQ4|Q1RCQ4_ECOUT	ldcA	0.0263208	0.883888
tr|Q1RAX1|Q1RAX1_ECOUT	manZ	0.0274805	0.880502
tr|Q1RB09|Q1RB09_ECOUT	yeaG	0.0280187	0.836645
tr|Q1R6F7|Q1R6F7_ECOUT	yhbY	0.0283348	0.764493
sp|Q1R448|ENGB_ECOUT	engB	0.0284488	0.784373
tr|Q1RFA5|Q1RFA5_ECOUT	yajG	0.0284725	0.80697
tr|Q1RG73|Q1RG73_ECOUT	acnB	0.0285999	0.743087
tr|Q1RBE5|Q1RBE5_ECOUT	nemA	0.0286838	0.74571
tr|Q1RB13|Q1RB13_ECOUT	gapA	0.0287049	0.708517
tr|Q1R792|Q1R792_ECOUT	yggG	0.0293097	0.896281
sp|Q1RCM7|RF1_ECOUT	prfA	0.0295032	0.803824
tr|Q1RAN2|Q1RAN2_ECOUT	ftnA	0.0296979	0.878532
tr|Q1RC62|Q1RC62_ECOUT	pspA	0.0297384	0.802939
sp|Q1RFT1|FRSA_ECOUT	frsA	0.0300514	0.653162
tr|Q1RG45|Q1RG45_ECOUT	dksA	0.030303	0.788781
tr|Q1R5X0|Q1R5X0_ECOUT	purD	0.0305816	0.878836
sp|Q1R309|PYRB_ECOUT	pyrB	0.0306925	0.879421
tr|Q1R4F0|Q1R4F0_ECOUT	rffD	0.0311763	0.800681
tr|Q1R7N0|Q1R7N0_ECOUT	UTI89_C3182	0.0322156	0.926811
tr|Q1R9D3|Q1R9D3_ECOUT	nuoF	0.0323541	0.630653
tr|Q1R964|Q1R964_ECOUT	intC	0.0332361	0.835271
tr|Q1R2S3|Q1R2S3_ECOUT	UTI89_C4938	0.033596	0.645687
tr|Q1R8K2|Q1R8K2_ECOUT	iscS	0.0341854	0.716952
tr|Q1R2T0|Q1R2T0_ECOUT	UTI89_C4931	0.0342105	0.723696
sp|Q1RGH3|ISPH_ECOUT	ispH	0.0348343	0.679915
sp|Q1R996|ACCD_ECOUT	accD	0.0353311	0.41472
tr|Q1R3A3|Q1R3A3_ECOUT	frdA	0.0353788	0.925709
sp|Q1R3Y5|HSLV_ECOUT	hslV	0.0357464	0.698534
tr|Q1RDT4|Q1RDT4_ECOUT	mukE	0.0359331	0.651855
sp|Q1RG92|GUAC_ECOUT	guaC	0.0360276	0.796113
tr|Q1REA4|Q1REA4_ECOUT	ybiT	0.0361964	0.489787
sp|Q1RE30|IF1_ECOUT	infA	0.0365231	0.793196
sp|Q1R601|RS10_ECOUT	rpsJ	0.0368231	0.774491
tr|Q1R329|Q1R329_ECOUT	ppa	0.0369379	0.790712
sp|Q1R5U1|RS12_ECOUT	rpsL	0.0370584	0.659299
sp|Q1RDR0|FABA_ECOUT	fabA	0.0372326	0.617698
tr|Q1R813|Q1R813_ECOUT	emrA	0.037234	0.802364
sp|Q1R246|GPMB_ECOUT	gpmB	0.0373006	0.746549
tr|Q1R273|Q1R273_ECOUT	UTI89_C5141	0.0378065	0.814108
tr|Q1REZ9|Q1REZ9_ECOUT;tr|Q1RCB4|Q1RCB4_ECOUT	UTI89_C0565	0.0379402	0.756185
tr|Q1RAV7|Q1RAV7_ECOUT	prc	0.0391373	0.676977
tr|Q1R6B2|Q1R6B2_ECOUT	sspA	0.0399949	0.547707
sp|Q1RG19|EFTS_ECOUT	tsf	0.0400192	0.567136
sp|Q1R3B7|CH10_ECOUT	groS	0.0403456	0.787085
sp|Q1REG3|6PGL_ECOUT	pgl	0.0404882	0.787782
tr|Q1R312|Q1R312_ECOUT	yjgF	0.0407968	0.750672
tr|Q1R3N9|Q1R3N9_ECOUT	yjbN	0.04116	0.403211
tr|Q1RC92|Q1RC92_ECOUT	cysB	0.0416281	0.332889
tr|Q1R8Q2|Q1R8Q2_ECOUT	ypfJ	0.0416923	0.804451
sp|Q1REN7|SYQ_ECOUT	glnS	0.0420849	0.433793
sp|Q1RFS7|PROA_ECOUT	proA	0.0424979	0.499671
tr|Q1R4L1|Q1R4L1_ECOUT	phoU	0.0427297	0.71857
sp|Q1R7I5|LGT_ECOUT	lgt	0.0428678	0.872751
sp|Q1RG32|ERPA_ECOUT	erpA	0.0438023	0.887303
tr|Q1R982|Q1R982_ECOUT	prmB	0.0451611	0.615619
tr|Q1R847|Q1R847_ECOUT	UTI89_C3011	0.0453557	0.82524
tr|Q1RCJ6|Q1RCJ6_ECOUT	adhE	0.0455172	0.699624
sp|Q1R763|FETP_ECOUT	yggX	0.0457374	0.893454
tr|Q1RGA9|Q1RGA9_ECOUT	murF	0.0463423	0.506252
tr|Q1RA01|Q1RA01_ECOUT	yegD	0.0464201	0.878578
sp|Q1RET1|YBED_ECOUT	ybeD	0.0469056	0.817836
sp|Q1RG17|RRF_ECOUT	frr	0.0475854	0.649599
sp|Q1R8K0|TRMJ_ECOUT	trmJ	0.0478994	0.763683
tr|Q1R4X9|Q1R4X9_ECOUT	yibO	0.048319	0.659085
tr|Q1RFF8|Q1RFF8_ECOUT	proC	0.0484602	0.720679
sp|Q1RG12|BAMA_ECOUT	bamA	0.048806	0.290139
tr|Q1R8P7|Q1R8P7_ECOUT	bcp	0.04944	0.796656
tr|Q1RBI5|Q1RBI5_ECOUT	manA	0.0494474	0.43491
tr|Q1RD94|Q1RD94_ECOUT	yceB	0.0504166	0.77404
tr|Q1RFN3|Q1RFN3_ECOUT	ykgF	0.0512723	0.754476
tr|Q1R834|Q1R834_ECOUT	ygaP	0.0515025	0.341397
tr|Q1RGJ5|Q1RGJ5_ECOUT	talB	0.0515698	0.589517
tr|Q1RCI1|Q1RCI1_ECOUT	yciA	0.0515942	0.840295
tr|Q1R5U5|Q1R5U5_ECOUT	secE	0.0516844	0.524668
tr|Q1RBP3|Q1RBP3_ECOUT	yneH	0.0518198	0.600683
tr|Q1RGJ4|Q1RGJ4_ECOUT	mog	0.0524867	0.732094
tr|Q1RD49|Q1RD49_ECOUT	lpoB	0.0525001	0.670402
tr|Q1RE26|Q1RE26_ECOUT	trxB	0.0528874	0.194348
sp|Q1R9N2|NDPA_ECOUT	yejK	0.0538276	0.662209
sp|Q1R5U9|RL1_ECOUT	rplA	0.0542944	0.263203
tr|Q1REB4|Q1REB4_ECOUT	glnH	0.054973	0.771327
tr|Q1R9N4|Q1R9N4_ECOUT	rplY	0.0550354	0.674611
sp|Q1R630|RL15_ECOUT	rplO	0.0553251	0.387658
sp|Q1RB92|PSRP_ECOUT	ppsR	0.0555846	0.82885
sp|Q1R613|RL16_ECOUT	rplP	0.0563896	0.49427
tr|Q1R2G0|Q1R2G0_ECOUT	hsdM	0.0565736	0.421879
tr|Q1R5Y6|Q1R5Y6_ECOUT	bfr	0.0567083	0.611944
tr|Q1R259|Q1R259_ECOUT	deoD	0.056769	0.49305
sp|Q1RFB4|YAJQ_ECOUT	yajQ	0.057013	0.650875
sp|Q1R6R5|RS21_ECOUT	rpsU	0.0570285	0.373432
tr|Q1RAT5|Q1RAT5_ECOUT	eda	0.0574886	0.657233
tr|Q1RDU0|Q1RDU0_ECOUT	kdsB	0.0574946	0.492565
tr|Q1R9A9|Q1R9A9_ECOUT	yfcH	0.0575299	0.548967
tr|Q1R8P9|Q1R8P9_ECOUT	dapA	0.0577042	0.578706
tr|Q1R9J8|Q1R9J8_ECOUT	rcsB	0.0581422	0.336795
sp|Q1RF04|FOLD_ECOUT	folD	0.0583304	0.69093
sp|Q1R2J3|UXUA_ECOUT	uxuA	0.0585302	0.158564
tr|Q1R6Y6|Q1R6Y6_ECOUT	yqhD	0.0587387	0.604309
sp|Q1R8X8|GLK_ECOUT	glk	0.0590451	0.694746
tr|Q1R9Y3|Q1R9Y3_ECOUT	UTI89_C2363	0.0592682	0.668625
tr|Q1RE87|Q1RE87_ECOUT	yliJ	0.0599839	0.592714
sp|Q1R6H2|TRUB_ECOUT	truB	0.0602469	0.511754
tr|Q1REM8|Q1REM8_ECOUT	pgm	0.0604596	0.442318
sp|Q1RBT9|MAO1_ECOUT	maeA	0.0604864	0.39018
tr|Q1REI7|Q1REI7_ECOUT	tolR	0.060515	0.745265
sp|Q1RDR9|PYRD_ECOUT	pyrD	0.0621219	0.555844
tr|Q1RC96|Q1RC96_ECOUT	sohB	0.0621474	0.351324
sp|Q1RG21|RS2_ECOUT	rpsB	0.0625331	0.523968
tr|Q1R745|Q1R745_ECOUT	neuB	0.0625882	0.455137
tr|Q1RCK2|Q1RCK2_ECOUT	galU	0.062863	0.470177
tr|Q1RA61|Q1RA61_ECOUT	sbcB	0.0629314	0.670198
tr|Q1R9C1|Q1R9C1_ECOUT	yfbU	0.0637656	0.50622
tr|Q1REQ6|Q1REQ6_ECOUT	ybeZ	0.0651961	0.189448
tr|Q1RBM4|Q1RBM4_ECOUT	ydfG	0.0654215	0.642987
tr|Q1R744|Q1R744_ECOUT	neuD	0.0655648	0.209252
tr|Q1R5N9|Q1R5N9_ECOUT	yrfF	0.0656944	0.72214
tr|Q1RA44|Q1RA44_ECOUT	gnd	0.0661753	0.0805867
tr|Q1RDA3|Q1RDA3_ECOUT	yceA	0.0664885	0.640146
tr|Q1R653|Q1R653_ECOUT	yrdA	0.0668829	0.738121
tr|Q1R9B8|Q1R9B8_ECOUT	ackA	0.067293	0.503761
sp|Q1R5U2|RS7_ECOUT	rpsG	0.0686602	0.317331
tr|Q1RE74|Q1RE74_ECOUT	nfsA	0.0690449	0.578783
sp|Q1R9S4|MGLA_ECOUT	mglA	0.0693273	0.523142
tr|Q1R4C4|Q1R4C4_ECOUT	yigA	0.069528	0.759234
tr|Q1R468|Q1R468_ECOUT	fre	0.0701474	0.439334
sp|Q1RCQ2|EMTA_ECOUT	emtA	0.0703266	0.693106
tr|Q1R6S3|Q1R6S3_ECOUT	ygiG	0.070536	0.437609
sp|Q1R606|RL23_ECOUT	rplW	0.0707976	0.456055
sp|Q1R622|RS8_ECOUT	rpsH	0.0708354	0.60714
tr|Q1RD61|Q1RD61_ECOUT	fabF	0.0716837	0.0171339
sp|Q1R382|NSRR_ECOUT	nsrR	0.0719072	0.752509
tr|Q1R5B7|Q1R5B7_ECOUT	yhiR	0.0720547	0.201725
tr|Q1R5T6|Q1R5T6_ECOUT	fkpA	0.0721568	0.181221
sp|Q1R8I4|GLYA_ECOUT	glyA	0.0721912	0.278956
sp|Q1R624|RL6_ECOUT	rplF	0.0735831	0.294898
tr|Q1RAE0|Q1RAE0_ECOUT	UTI89_C2206	0.0737846	0.610407
tr|Q1RCJ3|Q1RCJ3_ECOUT	oppA	0.0744119	0.533778
sp|Q1RF62|HTPG_ECOUT	htpG	0.0746833	0.553682
tr|Q1RAZ0|Q1RAZ0_ECOUT	rnd	0.0748763	0.550876
sp|Q1R621|RS14_ECOUT	rpsN	0.0760035	0.316002
sp|Q1RGH9|RS20_ECOUT	rpsT	0.0764314	0.404475
tr|Q1R5N0|Q1R5N0_ECOUT	ompR	0.0764576	0.643456
tr|Q1RD64|Q1RD64_ECOUT	fabG	0.0775541	0.218662
tr|Q1R9U0|Q1R9U0_ECOUT	bglX	0.0776949	0.482331
tr|Q1RD55|Q1RD55_ECOUT	ycfH	0.0787869	0.528388
sp|Q1R4K5|GLMU_ECOUT	glmU	0.0791183	0.237088
tr|Q1R3V6|Q1R3V6_ECOUT	yijP	0.0794641	0.728983
tr|Q1RC65|Q1RC65_ECOUT	sapA	0.0795102	0.249568
sp|Q1R4V8|FPG_ECOUT	mutM	0.0797796	0.731883
tr|Q1R5N2|Q1R5N2_ECOUT	pckA	0.0803514	0.539276
sp|Q1REP9|NAGB_ECOUT	nagB	0.0814976	0.741957
tr|Q1R9K0|Q1R9K0_ECOUT;tr|Q1RC18|Q1RC18_ECOUT	ompC	0.081762	0.270015
sp|Q1RGA4|MURC_ECOUT	murC	0.082208	0.311684
sp|Q1R808|GSH1_ECOUT	gshA	0.0823389	0.28963
tr|Q1R4X3|Q1R4X3_ECOUT	kbl	0.0828728	0.543121
sp|Q1RG04|ACCA_ECOUT	accA	0.0830776	0.0761344
sp|Q1R6T4|RIBB_ECOUT	ribB	0.0836697	0.539645
sp|Q1R6H1|RBFA_ECOUT	rbfA	0.0841311	0.54044
tr|Q1R4V0|Q1R4V0_ECOUT	pyrE	0.0848069	0.640511
tr|Q1R8V5|Q1R8V5_ECOUT	ptsH	0.0848868	0.780775
sp|Q1R809|LUXS_ECOUT	luxS	0.0859073	0.501263
tr|Q1R6V3|Q1R6V3_ECOUT	parE	0.0862276	0.416307
tr|Q1RC32|Q1RC32_ECOUT	ydaA	0.0862652	0.2043
tr|Q1R1Q3|Q1R1Q3_ECOUT	traT	0.086271	0.44159
tr|Q1RFB1|Q1RFB1_ECOUT	cyoD	0.086448	0.738554
sp|Q1R7P8|QUEF_ECOUT	queF	0.0875275	0.437192
tr|Q1R333|Q1R333_ECOUT	msrA	0.0876317	0.670978
sp|Q1RD66|FABH_ECOUT	fabH	0.0879418	0.422994
tr|Q1RBY6|Q1RBY6_ECOUT	tehB	0.0882471	0.560029
sp|Q1R357|RL9_ECOUT	rplI	0.0893766	0.539853
tr|Q1R7A7|Q1R7A7_ECOUT	pgk	0.089758	0.136894
tr|Q1R5X7|Q1R5X7_ECOUT	murB	0.0898177	0.462742
sp|Q1R324|F16PA_ECOUT	fbp	0.0904998	0.0332657
tr|Q1RFD4|Q1RFD4_ECOUT	yajC	0.0905764	0.531145
sp|Q1RFA0|TIG_ECOUT	tig	0.0909481	0.154072
sp|Q1R3Z9|TPIS_ECOUT	tpiA	0.0910324	0.629242
tr|Q1R3Y4|Q1R3Y4_ECOUT	ftsN	0.0911397	0.110197
sp|Q1RGI7|DNAJ_ECOUT	dnaJ	0.0929383	0.116448
tr|Q1RAM6|Q1RAM6_ECOUT	uvrY	0.0941792	0.550716
sp|Q1R3U7|STHA_ECOUT	sthA	0.0944294	0.362202
sp|Q1R5Y2|EFTU1_ECOUT;sp|Q1R5U4|EFTU2_ECOUT	tuf1	0.0947325	0.227715
sp|Q1RCM3|KDSA_ECOUT	kdsA	0.0948062	0.434467
sp|Q1RDC8|GHRA_ECOUT	ghrA	0.0952761	0.0253982
tr|Q1R8R7|Q1R8R7_ECOUT	maeB	0.0952916	0.416274
tr|Q1RB67|Q1RB67_ECOUT	yniC	0.0954715	0.36332
tr|Q1R706|Q1R706_ECOUT	yghU	0.0955978	0.68739
sp|Q1R8L9|SYH_ECOUT	hisS	0.0959799	0.045056
tr|Q1RGA3|Q1RGA3_ECOUT	ddlB	0.0960251	0.46371
tr|Q1R539|Q1R539_ECOUT	cspA	0.0961554	0.708398
tr|Q1RB77|Q1RB77_ECOUT	infC	0.0974207	0.280039
sp|Q1R469|UBID_ECOUT	ubiD	0.0976723	0.0385316
sp|Q1RFT0|CRL_ECOUT	crl	0.0981069	0.483222
tr|Q1R989|Q1R989_ECOUT	fabB	0.0985516	0.118737
tr|Q1REA3|Q1REA3_ECOUT	ybiV	0.0987394	0.221849
sp|Q1R645|FMT_ECOUT	fmt	0.0993063	0.0347772
tr|Q1R240|Q1R240_ECOUT	arcA	0.099519	0.154339
sp|Q1R4K3|ATPE_ECOUT	atpC	0.0995483	0.506556
sp|Q1R7R4|ENO_ECOUT	eno	0.100049	0.156912
sp|Q1R6B0|RS9_ECOUT	rpsI	0.10178	0.374739
tr|Q1RDQ1|Q1RDQ1_ECOUT	helD	0.102193	0.587088
tr|Q1R690|Q1R690_ECOUT	mreC	0.102413	0.239654
tr|Q1RB05|Q1RB05_ECOUT	UTI89_C1983	0.102514	0.488873
sp|Q1R4E1|WECG_ECOUT	wecG	0.102595	0.358341
sp|Q1R616|RS17_ECOUT	rpsQ	0.104162	0.488557
sp|Q1R5P8|AROB_ECOUT	aroB	0.104572	0.32512
tr|Q1R8F1|Q1R8F1_ECOUT	yfiF	0.105692	0.0484094
tr|Q1RC98|Q1RC98_ECOUT	btuR	0.105772	0.560104
sp|Q1R4Y5|SECB_ECOUT	secB	0.106816	0.582181
tr|Q1R5E7|Q1R5E7_ECOUT	UTI89_C3988	0.107514	0.496788
tr|Q1R9F5|Q1R9F5_ECOUT	pmrD	0.108407	0.540734
sp|Q1RGE4|SURA_ECOUT	surA	0.108467	0.235656
tr|Q1R773|Q1R773_ECOUT	yggV	0.108643	0.632235
sp|Q1RBF8|SYY_ECOUT	tyrS	0.108982	0.00898297
tr|Q1R5Q2|Q1R5Q2_ECOUT	gph	0.109964	0.297168
sp|Q1R6R7|TSAD_ECOUT	tsaD	0.110093	0.571468
tr|Q1R8L1|Q1R8L1_ECOUT	sseA	0.110398	0.245667
tr|Q1R8Q0|Q1R8Q0_ECOUT	nlpB	0.110583	0.283747
tr|Q1R8M1|Q1R8M1_ECOUT	yfgL	0.110617	0.0592375
sp|Q1R667|FIS_ECOUT	fis	0.110835	0.464629
sp|Q1RD57|KTHY_ECOUT	tmk	0.110918	0.288766
sp|Q1R619|RL24_ECOUT	rplX	0.111573	0.26638
sp|Q1R4U3|KGUA_ECOUT	gmk	0.112023	0.326259
tr|Q1R6M6|Q1R6M6_ECOUT	yhaJ	0.112043	0.486281
sp|Q1R620|RL5_ECOUT	rplE	0.112885	0.471914
sp|Q1R4N2|RNPA_ECOUT	rnpA	0.113517	0.345392
sp|Q1RD37|LOLD_ECOUT	lolD	0.113863	0.370278
sp|Q1R4V6|RL33_ECOUT	rpmG	0.114242	0.607822
tr|Q1RCN1|Q1RCN1_ECOUT	prsA	0.114464	0.208488
sp|Q1R804|SYA_ECOUT	alaS	0.114623	0.201616
sp|Q1R3Y6|HSLU_ECOUT	hslU	0.115327	0.364144
tr|Q1REH7|Q1REH7_ECOUT	aroG	0.116294	0.567618
tr|Q1R344|Q1R344_ECOUT	fklB	0.116588	0.410166
tr|Q1REQ2|Q1REQ2_ECOUT	nagD	0.116618	0.463262
tr|Q1R229|Q1R229_ECOUT	nqrC	0.117082	0.363337
tr|Q1RF36|Q1RF36_ECOUT	ybbN	0.117177	0.409103
sp|Q1R9K7|MQO_ECOUT	mqo	0.117943	0.678358
tr|Q1RAE8|Q1RAE8_ECOUT	amn	0.118742	0.00193077
sp|Q1R791|SPEB_ECOUT	speB	0.118758	0.245414
sp|Q1R7B4|ARGP_ECOUT	argP	0.118812	0.508258
sp|Q1R627|RS5_ECOUT	rpsE	0.119355	0.454653
sp|Q1RC77|RNB_ECOUT	rnb	0.119618	0.352737
sp|Q1R6J2|DIAA_ECOUT	diaA	0.119892	0.639004
sp|Q1RD20|MNMA_ECOUT	mnmA	0.120687	0.0668747
tr|Q1REK2|Q1REK2_ECOUT	sdhA	0.121025	0.285185
tr|Q1RAW7|Q1RAW7_ECOUT	cspC	0.121188	0.577688
tr|Q1R9B0|Q1R9B0_ECOUT	folX	0.121544	0.194891
tr|Q1R814|Q1R814_ECOUT	mprA	0.12155	0.571348
tr|Q1REV4|Q1REV4_ECOUT	uspG	0.12197	0.610446
sp|Q1R6F9|RLME_ECOUT	rlmE	0.122489	0.0581363
sp|Q1R3B2|EFP_ECOUT	efp	0.12256	0.487376
sp|Q1RF98|CLPP_ECOUT	clpP	0.122619	0.231826
tr|Q1RE85|Q1RE85_ECOUT	deoR	0.12298	0.326145
sp|Q1RES6|RLMH_ECOUT	rlmH	0.123307	0.222357
tr|Q1RBD4|Q1RBD4_ECOUT	cfa	0.123465	0.451285
tr|Q1RDW4|Q1RDW4_ECOUT	UTI89_C0965	0.123972	0.316999
tr|Q1R7A8|Q1R7A8_ECOUT	fba	0.124041	0.156131
sp|Q1RDP5|RLMI_ECOUT	rlmI	0.124521	0.250892
tr|Q1RES7|Q1RES7_ECOUT	mrdA	0.124846	0.0165762
sp|Q1R8W0|ZIPA_ECOUT	zipA	0.12533	0.351698
tr|Q1RCA1|Q1RCA1_ECOUT	yciO	0.125398	0.369541
sp|Q1R8G7|ERA_ECOUT	era	0.125791	0.345656
sp|Q1R536|SYGA_ECOUT	glyQ	0.125822	0.253008
tr|Q1RA53|Q1RA53_ECOUT	hisD	0.126109	0.37875
tr|Q1R7B6|Q1R7B6_ECOUT	rpiA	0.126792	0.61512
tr|Q1R4F1|Q1R4F1_ECOUT	rffE	0.126879	0.287875
tr|Q1R380|Q1R380_ECOUT	yjfH	0.128322	0.544825
tr|Q1R396|Q1R396_ECOUT	yjeQ	0.128346	0.092406
tr|Q1R4E9|Q1R4E9_ECOUT	rffG	0.128419	0.282319
sp|Q1RFD6|QUEA_ECOUT	queA	0.128572	0.186387
sp|Q1R6G7|RIMP_ECOUT	rimP	0.128792	0.239577
sp|Q1R8L6|RLMN_ECOUT	rlmn	0.129093	0.106557
tr|Q1R586|Q1R586_ECOUT	gadA	0.130009	0.596413
tr|Q1R9C5|Q1R9C5_ECOUT	UTI89_C2572	0.130121	0.286427
tr|Q1RA36|Q1RA36_ECOUT	rfbA	0.130179	0.109496
tr|Q1RD21|Q1RD21_ECOUT	ycfC	0.130309	0.420368
tr|Q1RDK3|Q1RDK3_ECOUT	putA	0.130582	0.477967
tr|Q1R3L1|Q1R3L1_ECOUT;tr|Q1R1U6|Q1R1U6_ECOUT	ssb	0.130926	0.185999
tr|Q1RG66|Q1RG66_ECOUT	hpt	0.130951	0.445886
sp|Q1RFZ4|SYP_ECOUT	proS	0.131725	0.050871
tr|Q1RGB2|Q1RGB2_ECOUT	ftsL	0.131886	0.531518
sp|Q1R8K1|ISCR_ECOUT	iscR	0.131998	0.375752
tr|Q1RA35|Q1RA35_ECOUT	rfbD	0.132281	0.177047
tr|Q1R5M8|Q1R5M8_ECOUT	greB	0.132388	0.590953
tr|Q1R576|Q1R576_ECOUT	yhjJ	0.132528	0.0817838
sp|Q1RCN4|PTH_ECOUT	pth	0.133131	0.258413
sp|Q1RF97|CLPX_ECOUT	clpX	0.133181	0.0266044
tr|Q1R7S2|Q1R7S2_ECOUT	ygcF	0.133329	0.464173
sp|Q1RC84|PYRF_ECOUT	pyrF	0.133456	0.101125
tr|Q1R9A1|Q1R9A1_ECOUT	purF	0.133617	0.29741
sp|Q1R4V9|COAD_ECOUT	coaD	0.133799	0.603484
sp|Q1RGH2|RIHC_ECOUT	rihC	0.135239	0.419109
tr|Q1R522|Q1R522_ECOUT	avtA	0.135409	0.415209
sp|Q1R8B1|GRPE_ECOUT	grpE	0.135929	0.286947
sp|Q1RDJ8|EFEB_ECOUT	efeB	0.136156	0.208872
tr|Q1RAX8|Q1RAX8_ECOUT	sdaA	0.136338	0.28449
tr|Q1RB28|Q1RB28_ECOUT	ydjA	0.136404	0.147242
sp|Q1R5V0|RL10_ECOUT	rplJ	0.136762	0.33219
tr|Q1RG22|Q1RG22_ECOUT	map	0.137794	0.176475
tr|Q1RFH5|Q1RFH5_ECOUT	hemB	0.138221	0.0692893
tr|Q1RF05|Q1RF05_ECOUT	ybcJ	0.138255	0.456508
tr|Q1R6S7|Q1R6S7_ECOUT	ygiF	0.139035	0.091647
tr|Q1RF58|Q1RF58_ECOUT	gsk	0.139231	0.238713
sp|Q1R5V1|RL7_ECOUT	rplL	0.139328	0.300161
sp|Q1R9D6|NUOI_ECOUT	nuoI	0.140806	0.171167
tr|Q1R6E2|Q1R6E2_ECOUT	yrbC	0.141448	0.543268
sp|Q1RCQ9|FADR_ECOUT	fadR	0.141948	0.159404
sp|Q1R9L3|NAPA_ECOUT	napA	0.141955	0.617502
sp|Q1R6H3|RS15_ECOUT	rpsO	0.142556	0.419962
tr|Q1R8D2|Q1R8D2_ECOUT	yfiH	0.143424	0.40722
sp|Q1R9D0|NUOB_ECOUT	nuoB	0.144321	0.166764
tr|Q1RBI7|Q1RBI7_ECOUT	fumC	0.144395	0.389363
tr|Q1R9N6|Q1R9N6_ECOUT	rsuA	0.144407	0.284507
sp|P0C203|RL31_ECOUT	rpmE	0.144456	0.396604
tr|Q1REN4|Q1REN4_ECOUT	fur	0.144794	0.0672512
tr|Q1RF94|Q1RF94_ECOUT	ybaU	0.145459	0.142148
tr|Q1RCN2|Q1RCN2_ECOUT	ychM	0.146017	0.363253
sp|Q1R3Y9|RRAA_ECOUT	rraA	0.146786	0.105179
sp|Q1RCS3|MINE_ECOUT	minE	0.147519	0.213701
sp|Q1RG70|SPEE_ECOUT	speE	0.147868	0.177727
sp|Q1RE21|SYS_ECOUT	serS	0.148126	0.0635622
tr|Q1R993|Q1R993_ECOUT	usg	0.14829	0.443508
tr|Q1R9P6|Q1R9P6_ECOUT	yeiR	0.148338	0.190113
tr|Q1RB81|Q1RB81_ECOUT	pheS	0.148957	0.0100066
tr|Q1R3B3|Q1R3B3_ECOUT	yjeK	0.149739	0.155539
tr|Q1R2S9|Q1R2S9_ECOUT	UTI89_C4932	0.150051	0.352623
tr|Q1RE86|Q1RE86_ECOUT	dacC	0.151275	0.38422
sp|Q1RD62|ACP_ECOUT	acpP	0.152342	0.12471
sp|Q1R4J8|ATPD_ECOUT	atpH	0.152555	0.389122
sp|Q1R8L7|RODZ_ECOUT	rodZ	0.152861	0.0939269
tr|Q1R6G1|Q1R6G1_ECOUT	folP	0.153497	0.187752
sp|Q1RGH0|DAPB_ECOUT	dapB	0.154397	0.224321
sp|Q1R635|RS11_ECOUT	rpsK	0.154937	0.162186
sp|Q1R6A3|MDH_ECOUT	mdh	0.155746	0.16373
tr|Q1RC41|Q1RC41_ECOUT	tpx	0.155979	0.373671
sp|Q1R692|YCEF2_ECOUT	yceF2	0.156021	0.53968
tr|Q1R7T3|Q1R7T3_ECOUT	ygcM	0.156541	0.475845
sp|Q1R9R9|GCH1_ECOUT	folE	0.156805	0.0101676
tr|Q1REK6|Q1REK6_ECOUT	gltA	0.157437	0.169187
tr|Q1RFC7|Q1RFC7_ECOUT	ribD	0.157693	0.617019
tr|Q1R7M6|Q1R7M6_ECOUT	mltA	0.157734	0.183347
tr|Q1R387|Q1R387_ECOUT	hflX	0.158068	0.0335343
tr|Q1R6U9|Q1R6U9_ECOUT	yqiE	0.158395	0.0189162
tr|Q1RGG7|Q1RGG7_ECOUT	carB	0.158656	0.46133
tr|Q1R1X8|Q1R1X8_ECOUT	UTI89_P060	0.159113	0.244742
tr|Q1R6M8|Q1R6M8_ECOUT	yqjG	0.160859	0.148528
tr|Q1R998|Q1R998_ECOUT	dedD	0.160999	0.087384
sp|Q1R3U2|TRMA_ECOUT	trmA	0.161989	0.0946223
tr|Q1RBJ4|Q1RBJ4_ECOUT	UTI89_C1792	0.162094	0.0178892
tr|Q1R6F5|Q1R6F5_ECOUT	dacB	0.162172	0.0600387
tr|Q1REH5|Q1REH5_ECOUT	galM	0.162468	0.306003
tr|Q1RB25|Q1RB25_ECOUT	ansA	0.162499	0.507676
tr|Q1RBJ0|Q1RBJ0_ECOUT	rstA	0.163292	0.454935
tr|Q1RD25|Q1RD25_ECOUT	UTI89_C1257	0.163546	0.351726
tr|Q1RG85|Q1RG85_ECOUT	ampE	0.163596	0.214051
tr|Q1RD69|Q1RD69_ECOUT	yceD	0.165401	0.289073
tr|Q1R870|Q1R870_ECOUT	UTI89_C2988	0.165442	0.339858
sp|Q1RC02|AZOR_ECOUT	azoR	0.165704	0.247681
tr|Q1REI8|Q1REI8_ECOUT	tolQ	0.166045	0.244672
sp|Q1RFI6|FRMR_ECOUT	frmR	0.166146	0.285768
sp|Q1R9T0|CDD_ECOUT	cdd	0.166245	0.111776
sp|Q1RDU8|KCY_ECOUT	cmk	0.166394	0.172286
sp|Q1R637|RPOA_ECOUT	rpoA	0.166835	0.0201034
tr|Q1R572|Q1R572_ECOUT	yhjM	0.167611	0.0147157
tr|Q1R408|Q1R408_ECOUT	yiiM	0.168094	0.260549
sp|Q1R609|RS19_ECOUT	rpsS	0.168483	0.360476
tr|Q1RA34|Q1RA34_ECOUT	rfbB	0.16856	0.024231
sp|Q1R4N3|RL34_ECOUT	rpmH	0.168778	0.239524
tr|Q1RDQ7|Q1RDQ7_ECOUT	ompA	0.169032	0.137302
tr|Q1R5T4|Q1R5T4_ECOUT	slyD	0.16977	0.0788656
sp|Q1R5M0|NFUA_ECOUT	nfuA	0.170504	0.326876
tr|Q1REI2|Q1REI2_ECOUT	ybgF	0.170591	0.51414
sp|Q1R766|TRMB_ECOUT	trmB	0.171252	0.140139
tr|Q1RFD0|Q1RFD0_ECOUT;tr|Q1R3X6|Q1R3X6_ECOUT	tsx	0.171474	0.377482
tr|Q1RB57|Q1RB57_ECOUT	celA	0.171933	0.012389
tr|Q1RBS4|Q1RBS4_ECOUT	ydeN	0.173251	0.528885
sp|Q1R3U1|BTUB_ECOUT	btuB	0.173439	0.116611
tr|Q1R5A0|Q1R5A0_ECOUT	chuX	0.173518	0.032225
sp|Q1R5X9|COAA_ECOUT	coaA	0.173921	0.111025
tr|Q1REH2|Q1REH2_ECOUT	UTI89_C0756	0.17562	0.0158922
tr|Q1R5S9|Q1R5S9_ECOUT	yheT	0.175714	0.292091
sp|Q1RC43|YCJF_ECOUT	ycjF	0.176094	0.428329
tr|Q1REB0|Q1REB0_ECOUT	ompX	0.177222	0.272069
tr|Q1R5G8|Q1R5G8_ECOUT	yhhK	0.178031	0.156667
tr|Q1R8G4|Q1R8G4_ECOUT	lepB	0.178147	0.188507
tr|Q1R9G5|Q1R9G5_ECOUT	yfaZ	0.178578	0.0971709
tr|Q1R8I1|Q1R8I1_ECOUT	yfhA	0.180165	0.0438879
tr|Q1R6J5|Q1R6J5_ECOUT	yraL	0.180322	0.198639
tr|Q1RGA0|Q1RGA0_ECOUT	ftsZ	0.18128	0.0172164
tr|Q1REF8|Q1REF8_ECOUT	ybhC	0.181549	0.0107142
tr|Q1RER3|Q1RER3_ECOUT	ybeJ	0.182429	0.114217
tr|Q1RE54|Q1RE54_ECOUT	poxB	0.18392	0.532536
tr|Q1REI3|Q1REI3_ECOUT	pal	0.184446	0.0958276
sp|Q1R360|RS6_ECOUT	rpsF	0.184458	0.136475
tr|Q1R4K7|Q1R4K7_ECOUT	pstS	0.185577	0.720631
tr|Q1R3I2|Q1R3I2_ECOUT	UTI89_C4674	0.186256	0.0687948
tr|Q1RF95|Q1RF95_ECOUT	hupB	0.187906	0.388778
tr|Q1RAW8|Q1RAW8_ECOUT	yebH	0.188637	0.0627406
tr|Q1R470|Q1R470_ECOUT	rfaH	0.188795	0.145592
tr|Q1R5B8|Q1R5B8_ECOUT	prlC	0.189297	0.090689
sp|Q1R8B8|TRMD_ECOUT	trmD	0.189417	0.126183
sp|Q1RCI7|CLSA_ECOUT	clsA	0.190078	0.0404546
tr|Q1RFR0|Q1RFR0_ECOUT	yagU	0.191092	0.0365776
sp|Q1RDL6|CBPA_ECOUT	cbpA	0.192811	0.331494
sp|Q1RD98|MTOX_ECOUT	solA	0.193053	0.256777
tr|Q1RDQ0|Q1RDQ0_ECOUT	mgsA	0.193429	0.42001
sp|Q1RF60|HEMH_ECOUT	hemH	0.193915	0.074577
tr|Q1R9S3|Q1R9S3_ECOUT	mglB	0.194413	0.0469549
tr|Q1R3N0|Q1R3N0_ECOUT	alr	0.194737	0.080503
tr|Q1RAY7|Q1RAY7_ECOUT	yeaZ	0.195855	0.136071
tr|Q1R3M7|Q1R3M7_ECOUT	tyrB	0.196387	0.131929
tr|Q1R227|Q1R227_ECOUT	UTI89_P011	0.197987	0.437633
tr|Q1R695|Q1R695_ECOUT	tldD	0.198084	0.0155036
tr|Q1RD34|Q1RD34_ECOUT	cobB	0.198236	0.12339
sp|Q1R6S5|CCA_ECOUT	cca	0.19825	0.215163
sp|Q1R8B9|RL19_ECOUT	rplS	0.201742	0.0966577
tr|Q1RG79|Q1RG79_ECOUT	pdhR	0.201856	0.229713
sp|Q1RAV6|PROQ_ECOUT	proQ	0.202077	0.0112669
tr|Q1R9P7|Q1R9P7_ECOUT	yeiQ	0.202097	0.544218
sp|Q1RAR4|CMOA_ECOUT	cmoA	0.203975	0.00481303
sp|Q1RBH5|ADD_ECOUT	add	0.204077	0.325059
tr|Q1R6D5|Q1R6D5_ECOUT	yrbK	0.20434	0.230699
tr|Q1RD65|Q1RD65_ECOUT	fabD	0.205435	0.0357835
tr|Q1R6B6|Q1R6B6_ECOUT	nanT	0.205696	0.505002
tr|Q1RER7|Q1RER7_ECOUT	ybeK	0.206857	0.239939
tr|Q1RB43|Q1RB43_ECOUT	xthA	0.207925	0.22096
sp|Q1RGJ7|YAAA_ECOUT	yaaA	0.208362	0.109827
tr|Q1R8U5|Q1R8U5_ECOUT	ucpA	0.208685	0.338154
tr|Q1RC31|Q1RC31_ECOUT	fnr	0.209215	0.246675
sp|Q1RB54|NADE_ECOUT	nadE	0.209344	0.0433809
tr|Q1R4C6|Q1R4C6_ECOUT	yifL	0.209556	0.649376
sp|Q1R610|RL22_ECOUT	rplV	0.211944	0.0626804
sp|Q1RFT3|XGPT_ECOUT	gpt	0.212262	0.172242
tr|Q1R2J2|Q1R2J2_ECOUT	uxuB	0.213132	0.143597
tr|Q1REV6|Q1REV6_ECOUT	ahpC	0.213311	0.228171
sp|Q1RDV0|AROA_ECOUT	aroA	0.213965	0.0730651
sp|Q1RC21|TTCA_ECOUT	ttcA	0.214852	0.0594763
tr|Q1RF73|Q1RF73_ECOUT	acrA	0.215036	0.0920718
tr|Q1REH6|Q1REH6_ECOUT	gpmA	0.215505	0.00800106
tr|Q1RD16|Q1RD16_ECOUT;tr|Q1RCU0|Q1RCU0_ECOUT	icdA	0.217482	0.0910815
tr|Q1R443|Q1R443_ECOUT	glnA	0.218611	0.17772
sp|Q1R6A9|RL13_ECOUT	rplM	0.222227	0.0934678
tr|Q1R842|Q1R842_ECOUT	gabD	0.222275	0.0575705
tr|Q1R9N9|Q1R9N9_ECOUT	yejF	0.222702	0.0635513
tr|Q1RF61|Q1RF61_ECOUT	adk	0.225103	0.0258076
tr|Q1R2H3|Q1R2H3_ECOUT	iadA	0.225529	0.0452063
tr|Q1RET0|Q1RET0_ECOUT	dacA	0.226805	0.0316549
tr|Q1R9D2|Q1R9D2_ECOUT	nuoE	0.227211	0.0692977
tr|Q1RF09|Q1RF09_ECOUT	ppiB	0.22778	0.327774
tr|Q1R8U0|Q1R8U0_ECOUT	yfeX	0.227865	0.120747
tr|Q1RFX7|Q1RFX7_ECOUT	rnhA	0.228487	0.0364043
sp|Q1RF67|APT_ECOUT	apt	0.228905	0.0578296
sp|Q1REB8|RLMF_ECOUT	rlmF	0.231395	0.186333
tr|Q1R6Z2|Q1R6Z2_ECOUT	exbD	0.231459	0.11102
tr|Q1R577|Q1R577_ECOUT	kdgK	0.231541	0.127824
tr|Q1R6N8|Q1R6N8_ECOUT	uxaC	0.232631	0.032118
sp|Q1RG71|SPED_ECOUT	speD	0.233046	0.113517
sp|Q1RAR3|CMOB_ECOUT	cmoB	0.236118	0.0483393
tr|Q1R330|Q1R330_ECOUT	ytfP	0.236406	0.158006
sp|Q1R9R2|END4_ECOUT	nfo	0.237359	0.287899
sp|Q1RDV1|SERC_ECOUT	serC	0.239221	0.208516
sp|Q1REI5|TOLB_ECOUT	tolB	0.239692	0.0112662
tr|Q1R1P7|Q1R1P7_ECOUT	UTI89_P141	0.240144	0.08813
sp|Q1R8B7|RIMM_ECOUT	rimM	0.243603	0.0203403
tr|Q1RBF3|Q1RBF3_ECOUT	slyA	0.246809	0.1076
tr|Q1R542|Q1R542_ECOUT	yiaF	0.246956	0.0753169
tr|Q1RFG5|Q1RFG5_ECOUT	ddlA	0.251527	0.00232577
sp|Q1R8L4|NDK_ECOUT	ndk	0.251656	0.0896211
tr|Q1RC35|Q1RC35_ECOUT	mppA	0.251706	0.0805697
sp|Q1REH4|GAL1_ECOUT	galK	0.255895	0.126373
tr|Q1R338|Q1R338_ECOUT	cpdB	0.256248	0.320711
tr|Q1R3C1|Q1R3C1_ECOUT	aspA	0.259855	0.430941
tr|Q1R553|Q1R553_ECOUT	dppA	0.260431	0.596649
tr|Q1RC45|Q1RC45_ECOUT	ycjW	0.261455	0.340431
tr|Q1RB93|Q1RB93_ECOUT	ppsA	0.261647	0.224252
tr|Q1RD46|Q1RD46_ECOUT	ycfP	0.261922	0.0442612
tr|Q1REY6|Q1REY6_ECOUT	nfnB	0.262254	0.0246262
tr|Q1RCX7|Q1RCX7_ECOUT	ybcU	0.26238	0.197773
tr|Q1RBY5|Q1RBY5_ECOUT	UTI89_C1651	0.263279	0.42559
tr|Q1RFJ1|Q1RFJ1_ECOUT	lacI	0.263292	0.109611
sp|Q1RDS7|SYN_ECOUT	asnS	0.267546	0.0100149
sp|Q1RGF2|KEFF_ECOUT	kefF	0.269365	0.0897113
tr|Q1RFZ6|Q1RFZ6_ECOUT	cutF	0.269757	0.00708486
tr|Q1RC80|Q1RC80_ECOUT	UTI89_C1556	0.27129	0.275935
tr|Q1R253|Q1R253_ECOUT	nadR	0.273255	0.143234
sp|Q1RG33|CLCA_ECOUT	clcA	0.274037	0.244355
tr|Q1RBD3|Q1RBD3_ECOUT	ribC	0.27418	0.0389828
tr|Q1RDQ9|Q1RDQ9_ECOUT	UTI89_C1020	0.274222	0.321175
tr|Q1RDS8|Q1RDS8_ECOUT	ompF	0.275038	0.144509
tr|Q1REM9|Q1REM9_ECOUT	seqA	0.275566	0.0151043
sp|Q1R3P3|LEXA_ECOUT	lexA	0.276115	0.137933
tr|Q1RD36|Q1RD36_ECOUT	lolE	0.276451	0.144866
tr|Q1REK1|Q1REK1_ECOUT	sdhB	0.277381	0.0182263
tr|Q1R445|Q1R445_ECOUT	glnG	0.279008	0.0406363
tr|Q1R5P0|Q1R5P0_ECOUT	nudE	0.280846	0.0551786
sp|Q1RB78|RL35_ECOUT	rpmI	0.28146	0.00531944
tr|Q1RCY1|Q1RCY1_ECOUT	nmpC	0.28201	0.0273228
sp|Q1R651|AROE_ECOUT	aroE	0.282382	0.0422688
sp|Q1RG56|PANB_ECOUT	panB	0.282904	0.25441
tr|Q1RDT0|Q1RDT0_ECOUT	ycbL	0.283671	0.036031
tr|Q1R4Z1|Q1R4Z1_ECOUT	lldR	0.285446	0.00359496
sp|Q1R9C4|5DNU_ECOUT	yfbR	0.286693	0.155066
tr|Q1REQ0|Q1REQ0_ECOUT	nagA	0.287599	0.143791
tr|Q1RFE9|Q1RFE9_ECOUT	rdgC	0.288607	0.0134392
tr|Q1RB12|Q1RB12_ECOUT	yeaD	0.290141	0.215447
tr|Q1R8G9|Q1R8G9_ECOUT	pdxJ	0.290621	0.067706
tr|Q1RFV1|Q1RFV1_ECOUT	ykfE	0.2922	0.0122526
REV__tr|Q1R481|Q1R481_ECOUT	UTI89_C4416	0.292485	0.0347235
sp|Q1R6R1|MUG_ECOUT	mug	0.293409	0.248815
tr|Q1RET7|Q1RET7_ECOUT	cspE	0.2943	0.165089
CON__P35527		0.29525	0.363834
sp|Q1R8Q6|DAPE_ECOUT	dapE	0.295379	0.0416037
sp|Q1RDU6|IHFB_ECOUT	ihfB	0.296745	0.0349896
sp|Q1R4Y7|GPDA_ECOUT	gpsA	0.297451	0.0252149
tr|Q1R701|Q1R701_ECOUT	hybC	0.29954	0.0786054
sp|Q1RBE3|RNT_ECOUT	rnt	0.30195	0.146006
tr|Q1RDP3|Q1RDP3_ECOUT	yccK	0.306407	0.0296257
tr|Q1REJ7|Q1REJ7_ECOUT	sucD	0.307424	0.0266846
sp|Q1RFS8|PROB_ECOUT	proB	0.309038	0.0210296
tr|Q1RA57|Q1RA57_ECOUT	UTI89_C2289	0.311499	0.0444518
tr|Q1R317|Q1R317_ECOUT	treC	0.312623	0.105091
tr|Q1RES5|Q1RES5_ECOUT	ybeB	0.312802	0.146112
tr|Q1R5N6|Q1R5N6_ECOUT	hslO	0.313856	0.0442648
tr|Q1R316|Q1R316_ECOUT	treB	0.315223	0.154736
tr|Q1RBG5|Q1RBG5_ECOUT	rsxG	0.316285	0.00312367
tr|Q1RG11|Q1RG11_ECOUT	hlpA	0.33446	0.088627
sp|Q1RBF9|PDXY_ECOUT	pdxY	0.337819	0.0118433
sp|Q1RG07|LPXB_ECOUT	lpxB	0.344539	0.102961
sp|Q1R9F9|ARND_ECOUT	arnD	0.347953	0.334452
tr|Q1RFU9|Q1RFU9_ECOUT	lpcA	0.351691	0.00850015
tr|Q1R3Z2|Q1R3Z2_ECOUT	glpK	0.35274	0.490817
tr|Q1R3S9|Q1R3S9_ECOUT	metH	0.360295	0.271836
tr|Q1R4W8|Q1R4W8_ECOUT	waaV	0.36802	0.00338535
tr|Q1REJ8|Q1REJ8_ECOUT	sucC	0.370914	0.0180148
sp|Q1R779|YQGE_ECOUT	yqgE	0.37686	0.0131523
tr|Q1RB10|Q1RB10_ECOUT	yeaF	0.378008	0.0320319
tr|Q1RFL9|Q1RFL9_ECOUT	yahA	0.379227	0.144216
tr|Q1R9W5|Q1R9W5_ECOUT	yohN	0.384854	0.276217
tr|Q1R336|Q1R336_ECOUT	ytfJ	0.3851	0.00122735
tr|Q1RGG8|Q1RGG8_ECOUT	carA	0.394732	0.111516
tr|Q1REJ9|Q1REJ9_ECOUT	sucB	0.399909	0.0253598
sp|Q1R4Z0|LLDD_ECOUT	lldD	0.405695	0.101058
tr|Q1RDE2|Q1RDE2_ECOUT	UTI89_C1139	0.405766	0.133895
sp|Q1RGE8|APAH_ECOUT	apaH	0.406534	0.000231293
tr|Q1R2W6|Q1R2W6_ECOUT	papA	0.410458	0.0295411
tr|Q1RES9|Q1RES9_ECOUT	rlpA	0.412942	0.0212655
tr|Q1R8M0|Q1R8M0_ECOUT	yfgM	0.420185	0.00348235
tr|Q1R6B7|Q1R6B7_ECOUT	yhcJ	0.430064	0.0893034
tr|Q1RAK8|Q1RAK8_ECOUT	UTI89_C2133	0.435147	0.100539
tr|Q1RBP2|Q1RBP2_ECOUT	yneI	0.440206	0.0704099
tr|Q1R9D9|Q1R9D9_ECOUT	nuoL	0.440482	0.000702437
tr|Q1RB73|Q1RB73_ECOUT	ydiY	0.441811	0.405727
tr|Q1R5R9|Q1R5R9_ECOUT	ppiA	0.443553	0.23243
tr|Q1R6B8|Q1R6B8_ECOUT	nanK	0.45105	0.158372
tr|Q1R594|Q1R594_ECOUT	hdeA	0.45873	0.358591
tr|Q1R5K9|Q1R5K9_ECOUT	glpD	0.464662	0.299339
tr|Q1R8Q1|Q1R8Q1_ECOUT	purC	0.474256	0.315411
tr|Q1REZ8|Q1REZ8_ECOUT	ompT	0.480138	0.00153982
tr|Q1RBI6|Q1RBI6_ECOUT	fumA	0.480335	0.0406589
sp|Q1R6B5|NANA_ECOUT	nanA	0.51267	0.00424338
tr|Q1RBD9|Q1RBD9_ECOUT	sodB	0.514469	0.0839385
tr|Q1R9H4|Q1R9H4_ECOUT	glpC	0.553219	0.075052
tr|Q1RC88|Q1RC88_ECOUT	ribA	0.566905	0.0561619
tr|Q1R8F3|Q1R8F3_ECOUT	yfiD	0.589519	0.595473
tr|Q1R2W2|Q1R2W2_ECOUT	UTI89_C4899	0.629002	0.00516695
sp|Q1R9G1|ARNC_ECOUT	arnC	0.642586	0.0633607
tr|Q1R228|Q1R228_ECOUT	UTI89_P010	0.65276	1.30432e-05
sp|Q1R4G0|GPPA_ECOUT	gppA	0.681317	0.15369
tr|Q1R9H7|Q1R9H7_ECOUT	glpT	0.713898	0.258497
tr|Q1RBZ3|Q1RBZ3_ECOUT	ydcI	0.742723	0.0016741
tr|Q1R4C5|Q1R4C5_ECOUT	dapF	0.746048	0.00440108
tr|Q1R9H8|Q1R9H8_ECOUT	glpQ	0.810841	0.251976
sp|Q1R7T5|CYSI_ECOUT	cysI	0.819519	0.575659
sp|Q1R805|CSRA_ECOUT	csrA	1.05204	0.0861798
tr|Q1R772|Q1R772_ECOUT	yggW (hemW)	1.05981	0.00170322
tr|Q1RAY4|Q1RAY4_ECOUT	UTI89_C2004	1.07296	1.0745e-06
tr|Q1R4A7|Q1R4A7_ECOUT	UTI89_C4390	1.0925	0.00031085
tr|Q1RCL1|Q1RCL1_ECOUT;tr|Q1RBV0|Q1RBV0_ECOUT	narG	1.28493	0.262927
tr|Q1RFN6|Q1RFN6_ECOUT	ykgC	1.42473	6.2966e-06
tr|Q1RFA9|Q1RFA9_ECOUT	cyoC	2.38559	0.002217
tr|Q1RGF0|Q1RGF0_ECOUT	folA	2.57253	1.13075e-05
tr|Q1REK3|Q1REK3_ECOUT	sdhD	2.63921	5.03361e-05
tr|Q1RDM4|Q1RDM4_ECOUT	torS	6.02285	2.3e-09
sp|Q1R389|MIAA_ECOUT	miaA	10.5997	0.00102419

## Sheet: Proteins only in pRR48
Gene	log2 fold change (from imputated values)	P Value
UTI89_C2696	-2.67146	0.000153234
nuoM	-2.63556	2.49362e-05
tatE	-2.41538	1.52121e-05
ydgR	-2.13813	0.000315008
ilvC	-1.82232	4.14625e-05
UTI89_C5086	-1.7663	0.000186668
yfhC	-1.738	2.76841e-05
malM	-1.55522	0.000118098
fimB	-1.51327	0.00255237
dxr	-1.47337	1.3717e-06
flhA	-1.45884	0.000226734
yhjL	-1.33896	0.00175986
hdeB	-1.32434	0.0380011
nudJ	-1.28323	6.032e-06
ynaI	-1.20214	3.8963e-06
flgH	-1.1182	3.3781e-06
oppB	-0.986843	0.00187687
cysG	-0.940534	2.017e-07
entF	-0.931588	2.676e-07
yicH	-0.902035	0.00346413
moeB	-0.859265	0.00281971
cycA	-0.838235	0.00830226
dnaG	-0.804528	0.00119864
yigB	-0.774607	1.90311e-05
agp	-0.761225	0.0596216
sspB	-0.759142	0.00989851
galT	-0.56863	0.0567538
hisF	-0.494641	5.5698e-06
UTI89_C1638	-0.463808	0.00336511
yehT	-0.427611	0.025819
nrdE	-0.409055	0.107536
kup	-0.375867	0.00950564
ptsP	-0.368394	0.00109093
rnhB	-0.308053	0.00571466
yrfG	-0.205484	0.107734
hemA	-0.103274	0.666002
ybjG	-0.0232887	0.89411
recD	-0.0197104	0.910761
UTI89_C4932	0.150051	0.352623
frmR	0.166146	0.285768
kefF	0.269365	0.0897113
ykgC	1.42473	6.2966e-06

## Sheet: Proteins only in pMiaAPtac
Gene	log2 fold change (from imputated values)	P Value
gst	-1.11596	1.726e-06
yjjG	-0.175017	0.00271062
hisP	-0.118668	0.0171748
dnaC	-0.112133	0.116578
recJ	0.00715556	0.830044
treR	0.00842336	0.819212
ghrA	0.0952761	0.0253982
yejF	0.222702	0.0635513
ytfJ	0.3851	0.00122735
nuoL	0.440482	0.000702437
UTI89_P010	0.65276	1.30432e-05
yggW	1.05981	0.00170322
UTI89_C2004	1.07296	1.0745e-06
UTI89_C4390	1.0925	0.00031085
cyoC	2.38559	0.002217
folA	2.57253	1.13075e-05
sdhD	2.63921	5.03361e-05
torS	6.02285	2.3e-09

[truncated: 6 more sheets: UNN Stats, ΔmiaA vs UTI89 UNN Stats, pMiaAPtac vs pRR48 UNN Stats, Consecutive UNNs, ΔmiaA vs UTI89 Consecutive UNNs, pMiaAPtac vs pRR48 Consec. UNNs]
